# Supplementary material for: AI-driven and automated MRI sequence optimization in scanner-independent MRI sequences formulated by a domain-specific language
Source: Front Neuroimaging. 2023 May 12;2:1090054. doi: 10.3389/fnimg.2023.1090054 (PMC10406289; doi:10.3389/fnimg.2023.1090054)
Supplement: Supplementary file 1 [file Data_Sheet_1.ZIP]

Archive with 3,547 entries (3,533 files):
- data_generation/
- data_generation/gammastar_jemris_sim/
- data_generation/gammastar_jemris_sim/core/
- data_generation/gammastar_jemris_sim/core/gstar2xml.py
- data_generation/gammastar_jemris_sim/core/gstar_calc_metrics.py
- data_generation/gammastar_jemris_sim/core/gstar_simple_recon.py
- data_generation/gammastar_jemris_sim/core/gstar_simulation.py
- data_generation/gammastar_jemris_sim/core/__init__.py
- data_generation/gammastar_jemris_sim/docker/
- data_generation/gammastar_jemris_sim/docker/dockerfile_jemris2.9.0
- data_generation/gammastar_jemris_sim/generate_training_database.py
- data_generation/gammastar_jemris_sim/jemris_binaries/
- data_generation/gammastar_jemris_sim/jemris_binaries/hostfile
- data_generation/gammastar_jemris_sim/jemris_binaries/simu.xml
- data_generation/gammastar_jemris_sim/jemris_binaries/simu_motion.xml
- data_generation/gammastar_jemris_sim/jemris_binaries/uniform.xml
- data_generation/gammastar_jemris_sim/jemris_phantoms/
- data_generation/gammastar_jemris_sim/jemris_phantoms/custom_phantom.h5
- data_generation/gammastar_jemris_sim/jemris_phantoms/generate_phantoms.py
- data_generation/gammastar_jemris_sim/jemris_phantoms/phantom_masks.h5
- data_generation/gammastar_jemris_sim/jemris_phantoms/__init__.py
- data_generation/gammastar_jemris_sim/LICENSE.txt
- data_generation/gammastar_jemris_sim/multi_sim_script.py
- data_generation/gammastar_jemris_sim/sequences/
- data_generation/gammastar_jemris_sim/sequences/pulseq/
- data_generation/gammastar_jemris_sim/sequences/pulseq/RUN1_BSSFP100.param
- data_generation/gammastar_jemris_sim/sequences/pulseq/RUN1_BSSFP100.seq
- data_generation/gammastar_jemris_sim/sequences/pulseq/RUN1_BSSFP113.param
- data_generation/gammastar_jemris_sim/sequences/pulseq/RUN1_BSSFP113.seq
- data_generation/gammastar_jemris_sim/sequences/pulseq/RUN1_BSSFP114.param
- data_generation/gammastar_jemris_sim/sequences/pulseq/RUN1_BSSFP114.seq
- data_generation/gammastar_jemris_sim/sequences/pulseq/RUN1_BSSFP115.param
- data_generation/gammastar_jemris_sim/sequences/pulseq/RUN1_BSSFP115.seq
- data_generation/gammastar_jemris_sim/sequences/pulseq/RUN1_BSSFP116.param
- data_generation/gammastar_jemris_sim/sequences/pulseq/RUN1_BSSFP116.seq
- data_generation/gammastar_jemris_sim/sequences/pulseq/RUN1_BSSFP117.param
- data_generation/gammastar_jemris_sim/sequences/pulseq/RUN1_BSSFP117.seq
- data_generation/gammastar_jemris_sim/sequences/pulseq/RUN1_BSSFP118.param
- data_generation/gammastar_jemris_sim/sequences/pulseq/RUN1_BSSFP118.seq
- data_generation/gammastar_jemris_sim/sequences/pulseq/RUN1_BSSFP119.param
- data_generation/gammastar_jemris_sim/sequences/pulseq/RUN1_BSSFP119.seq
- data_generation/gammastar_jemris_sim/sequences/pulseq/RUN1_BSSFP120.param
- data_generation/gammastar_jemris_sim/sequences/pulseq/RUN1_BSSFP120.seq
- data_generation/gammastar_jemris_sim/sequences/pulseq/RUN1_BSSFP145.param
- data_generation/gammastar_jemris_sim/sequences/pulseq/RUN1_BSSFP145.seq
- data_generation/gammastar_jemris_sim/sequences/pulseq/RUN1_BSSFP146.param
- data_generation/gammastar_jemris_sim/sequences/pulseq/RUN1_BSSFP146.seq
- data_generation/gammastar_jemris_sim/sequences/pulseq/RUN1_BSSFP147.param
- data_generation/gammastar_jemris_sim/sequences/pulseq/RUN1_BSSFP147.seq
- data_generation/gammastar_jemris_sim/sequences/pulseq/RUN1_BSSFP148.param
- data_generation/gammastar_jemris_sim/sequences/pulseq/RUN1_BSSFP148.seq
- data_generation/gammastar_jemris_sim/sequences/pulseq/RUN1_BSSFP149.param
- data_generation/gammastar_jemris_sim/sequences/pulseq/RUN1_BSSFP149.seq
- data_generation/gammastar_jemris_sim/sequences/pulseq/RUN1_BSSFP150.param
- data_generation/gammastar_jemris_sim/sequences/pulseq/RUN1_BSSFP150.seq
- data_generation/gammastar_jemris_sim/sequences/pulseq/RUN1_BSSFP151.param
- data_generation/gammastar_jemris_sim/sequences/pulseq/RUN1_BSSFP151.seq
- data_generation/gammastar_jemris_sim/sequences/pulseq/RUN1_BSSFP152.param
- data_generation/gammastar_jemris_sim/sequences/pulseq/RUN1_BSSFP152.seq
- data_generation/gammastar_jemris_sim/sequences/pulseq/RUN1_BSSFP153.param
- data_generation/gammastar_jemris_sim/sequences/pulseq/RUN1_BSSFP153.seq
- data_generation/gammastar_jemris_sim/sequences/pulseq/RUN1_BSSFP154.param
- data_generation/gammastar_jemris_sim/sequences/pulseq/RUN1_BSSFP154.seq
- data_generation/gammastar_jemris_sim/sequences/pulseq/RUN1_BSSFP155.param
- data_generation/gammastar_jemris_sim/sequences/pulseq/RUN1_BSSFP155.seq
- data_generation/gammastar_jemris_sim/sequences/pulseq/RUN1_BSSFP156.param
- data_generation/gammastar_jemris_sim/sequences/pulseq/RUN1_BSSFP156.seq
- data_generation/gammastar_jemris_sim/sequences/pulseq/RUN1_BSSFP157.param
- data_generation/gammastar_jemris_sim/sequences/pulseq/RUN1_BSSFP157.seq
- data_generation/gammastar_jemris_sim/sequences/pulseq/RUN1_BSSFP158.param
- data_generation/gammastar_jemris_sim/sequences/pulseq/RUN1_BSSFP158.seq
- data_generation/gammastar_jemris_sim/sequences/pulseq/RUN1_BSSFP159.param
- data_generation/gammastar_jemris_sim/sequences/pulseq/RUN1_BSSFP159.seq
- data_generation/gammastar_jemris_sim/sequences/pulseq/RUN1_BSSFP160.param
- data_generation/gammastar_jemris_sim/sequences/pulseq/RUN1_BSSFP160.seq
- data_generation/gammastar_jemris_sim/sequences/pulseq/RUN1_BSSFP165.param
- data_generation/gammastar_jemris_sim/sequences/pulseq/RUN1_BSSFP165.seq
- data_generation/gammastar_jemris_sim/sequences/pulseq/RUN1_BSSFP166.param
- data_generation/gammastar_jemris_sim/sequences/pulseq/RUN1_BSSFP166.seq
- data_generation/gammastar_jemris_sim/sequences/pulseq/RUN1_BSSFP167.param
- data_generation/gammastar_jemris_sim/sequences/pulseq/RUN1_BSSFP167.seq
- data_generation/gammastar_jemris_sim/sequences/pulseq/RUN1_BSSFP168.param
- data_generation/gammastar_jemris_sim/sequences/pulseq/RUN1_BSSFP168.seq
- data_generation/gammastar_jemris_sim/sequences/pulseq/RUN1_BSSFP169.param
- data_generation/gammastar_jemris_sim/sequences/pulseq/RUN1_BSSFP169.seq
- data_generation/gammastar_jemris_sim/sequences/pulseq/RUN1_BSSFP170.param
- data_generation/gammastar_jemris_sim/sequences/pulseq/RUN1_BSSFP170.seq
- data_generation/gammastar_jemris_sim/sequences/pulseq/RUN1_BSSFP171.param
- data_generation/gammastar_jemris_sim/sequences/pulseq/RUN1_BSSFP171.seq
- data_generation/gammastar_jemris_sim/sequences/pulseq/RUN1_BSSFP172.param
- data_generation/gammastar_jemris_sim/sequences/pulseq/RUN1_BSSFP172.seq
- data_generation/gammastar_jemris_sim/sequences/pulseq/RUN1_BSSFP173.param
- data_generation/gammastar_jemris_sim/sequences/pulseq/RUN1_BSSFP173.seq
- data_generation/gammastar_jemris_sim/sequences/pulseq/RUN1_BSSFP174.param
- data_generation/gammastar_jemris_sim/sequences/pulseq/RUN1_BSSFP174.seq
- data_generation/gammastar_jemris_sim/sequences/pulseq/RUN1_BSSFP175.param
- data_generation/gammastar_jemris_sim/sequences/pulseq/RUN1_BSSFP175.seq
- data_generation/gammastar_jemris_sim/sequences/pulseq/RUN1_BSSFP176.param
- data_generation/gammastar_jemris_sim/sequences/pulseq/RUN1_BSSFP176.seq
- data_generation/gammastar_jemris_sim/sequences/pulseq/RUN1_BSSFP177.param
- data_generation/gammastar_jemris_sim/sequences/pulseq/RUN1_BSSFP177.seq
- data_generation/gammastar_jemris_sim/sequences/pulseq/RUN1_BSSFP178.param
- data_generation/gammastar_jemris_sim/sequences/pulseq/RUN1_BSSFP178.seq
- data_generation/gammastar_jemris_sim/sequences/pulseq/RUN1_BSSFP179.param
- data_generation/gammastar_jemris_sim/sequences/pulseq/RUN1_BSSFP179.seq
- data_generation/gammastar_jemris_sim/sequences/pulseq/RUN1_BSSFP180.param
- data_generation/gammastar_jemris_sim/sequences/pulseq/RUN1_BSSFP180.seq
- data_generation/gammastar_jemris_sim/sequences/pulseq/RUN1_BSSFP189.param
- data_generation/gammastar_jemris_sim/sequences/pulseq/RUN1_BSSFP189.seq
- data_generation/gammastar_jemris_sim/sequences/pulseq/RUN1_BSSFP190.param
- data_generation/gammastar_jemris_sim/sequences/pulseq/RUN1_BSSFP190.seq
- data_generation/gammastar_jemris_sim/sequences/pulseq/RUN1_BSSFP191.param
- data_generation/gammastar_jemris_sim/sequences/pulseq/RUN1_BSSFP191.seq
- data_generation/gammastar_jemris_sim/sequences/pulseq/RUN1_BSSFP192.param
- data_generation/gammastar_jemris_sim/sequences/pulseq/RUN1_BSSFP192.seq
- data_generation/gammastar_jemris_sim/sequences/pulseq/RUN1_BSSFP193.param
- data_generation/gammastar_jemris_sim/sequences/pulseq/RUN1_BSSFP193.seq
- data_generation/gammastar_jemris_sim/sequences/pulseq/RUN1_BSSFP194.param
- data_generation/gammastar_jemris_sim/sequences/pulseq/RUN1_BSSFP194.seq
- data_generation/gammastar_jemris_sim/sequences/pulseq/RUN1_BSSFP195.param
- data_generation/gammastar_jemris_sim/sequences/pulseq/RUN1_BSSFP195.seq
- data_generation/gammastar_jemris_sim/sequences/pulseq/RUN1_BSSFP196.param
- data_generation/gammastar_jemris_sim/sequences/pulseq/RUN1_BSSFP196.seq
- data_generation/gammastar_jemris_sim/sequences/pulseq/RUN1_BSSFP197.param
- data_generation/gammastar_jemris_sim/sequences/pulseq/RUN1_BSSFP197.seq
- data_generation/gammastar_jemris_sim/sequences/pulseq/RUN1_BSSFP198.param
- data_generation/gammastar_jemris_sim/sequences/pulseq/RUN1_BSSFP198.seq
- data_generation/gammastar_jemris_sim/sequences/pulseq/RUN1_BSSFP199.param
- data_generation/gammastar_jemris_sim/sequences/pulseq/RUN1_BSSFP199.seq
- data_generation/gammastar_jemris_sim/sequences/pulseq/RUN1_BSSFP200.param
- data_generation/gammastar_jemris_sim/sequences/pulseq/RUN1_BSSFP200.seq
- data_generation/gammastar_jemris_sim/sequences/pulseq/RUN1_BSSFP209.param
- data_generation/gammastar_jemris_sim/sequences/pulseq/RUN1_BSSFP209.seq
- data_generation/gammastar_jemris_sim/sequences/pulseq/RUN1_BSSFP210.param
- data_generation/gammastar_jemris_sim/sequences/pulseq/RUN1_BSSFP210.seq
- data_generation/gammastar_jemris_sim/sequences/pulseq/RUN1_BSSFP211.param
- data_generation/gammastar_jemris_sim/sequences/pulseq/RUN1_BSSFP211.seq
- data_generation/gammastar_jemris_sim/sequences/pulseq/RUN1_BSSFP212.param
- data_generation/gammastar_jemris_sim/sequences/pulseq/RUN1_BSSFP212.seq
- data_generation/gammastar_jemris_sim/sequences/pulseq/RUN1_BSSFP213.param
- data_generation/gammastar_jemris_sim/sequences/pulseq/RUN1_BSSFP213.seq
- data_generation/gammastar_jemris_sim/sequences/pulseq/RUN1_BSSFP214.param
- data_generation/gammastar_jemris_sim/sequences/pulseq/RUN1_BSSFP214.seq
- data_generation/gammastar_jemris_sim/sequences/pulseq/RUN1_BSSFP215.param
- data_generation/gammastar_jemris_sim/sequences/pulseq/RUN1_BSSFP215.seq
- data_generation/gammastar_jemris_sim/sequences/pulseq/RUN1_BSSFP216.param
- data_generation/gammastar_jemris_sim/sequences/pulseq/RUN1_BSSFP216.seq
- data_generation/gammastar_jemris_sim/sequences/pulseq/RUN1_BSSFP217.param
- data_generation/gammastar_jemris_sim/sequences/pulseq/RUN1_BSSFP217.seq
- data_generation/gammastar_jemris_sim/sequences/pulseq/RUN1_BSSFP218.param
- data_generation/gammastar_jemris_sim/sequences/pulseq/RUN1_BSSFP218.seq
- data_generation/gammastar_jemris_sim/sequences/pulseq/RUN1_BSSFP219.param
- data_generation/gammastar_jemris_sim/sequences/pulseq/RUN1_BSSFP219.seq
- data_generation/gammastar_jemris_sim/sequences/pulseq/RUN1_BSSFP220.param
- data_generation/gammastar_jemris_sim/sequences/pulseq/RUN1_BSSFP220.seq
- data_generation/gammastar_jemris_sim/sequences/pulseq/RUN1_BSSFP233.param
- data_generation/gammastar_jemris_sim/sequences/pulseq/RUN1_BSSFP233.seq
- data_generation/gammastar_jemris_sim/sequences/pulseq/RUN1_BSSFP234.param
- data_generation/gammastar_jemris_sim/sequences/pulseq/RUN1_BSSFP234.seq
- data_generation/gammastar_jemris_sim/sequences/pulseq/RUN1_BSSFP235.param
- data_generation/gammastar_jemris_sim/sequences/pulseq/RUN1_BSSFP235.seq
- data_generation/gammastar_jemris_sim/sequences/pulseq/RUN1_BSSFP236.param
- data_generation/gammastar_jemris_sim/sequences/pulseq/RUN1_BSSFP236.seq
- data_generation/gammastar_jemris_sim/sequences/pulseq/RUN1_BSSFP237.param
- data_generation/gammastar_jemris_sim/sequences/pulseq/RUN1_BSSFP237.seq
- data_generation/gammastar_jemris_sim/sequences/pulseq/RUN1_BSSFP238.param
- data_generation/gammastar_jemris_sim/sequences/pulseq/RUN1_BSSFP238.seq
- data_generation/gammastar_jemris_sim/sequences/pulseq/RUN1_BSSFP239.param
- data_generation/gammastar_jemris_sim/sequences/pulseq/RUN1_BSSFP239.seq
- data_generation/gammastar_jemris_sim/sequences/pulseq/RUN1_BSSFP240.param
- data_generation/gammastar_jemris_sim/sequences/pulseq/RUN1_BSSFP240.seq
- data_generation/gammastar_jemris_sim/sequences/pulseq/RUN1_BSSFP25.param
- data_generation/gammastar_jemris_sim/sequences/pulseq/RUN1_BSSFP25.seq
- data_generation/gammastar_jemris_sim/sequences/pulseq/RUN1_BSSFP26.param
- data_generation/gammastar_jemris_sim/sequences/pulseq/RUN1_BSSFP26.seq
- data_generation/gammastar_jemris_sim/sequences/pulseq/RUN1_BSSFP27.param
- data_generation/gammastar_jemris_sim/sequences/pulseq/RUN1_BSSFP27.seq
- data_generation/gammastar_jemris_sim/sequences/pulseq/RUN1_BSSFP28.param
- data_generation/gammastar_jemris_sim/sequences/pulseq/RUN1_BSSFP28.seq
- data_generation/gammastar_jemris_sim/sequences/pulseq/RUN1_BSSFP29.param
- data_generation/gammastar_jemris_sim/sequences/pulseq/RUN1_BSSFP29.seq
- data_generation/gammastar_jemris_sim/sequences/pulseq/RUN1_BSSFP30.param
- data_generation/gammastar_jemris_sim/sequences/pulseq/RUN1_BSSFP30.seq
- data_generation/gammastar_jemris_sim/sequences/pulseq/RUN1_BSSFP31.param
- data_generation/gammastar_jemris_sim/sequences/pulseq/RUN1_BSSFP31.seq
- data_generation/gammastar_jemris_sim/sequences/pulseq/RUN1_BSSFP32.param
- data_generation/gammastar_jemris_sim/sequences/pulseq/RUN1_BSSFP32.seq
- data_generation/gammastar_jemris_sim/sequences/pulseq/RUN1_BSSFP33.param
- data_generation/gammastar_jemris_sim/sequences/pulseq/RUN1_BSSFP33.seq
- data_generation/gammastar_jemris_sim/sequences/pulseq/RUN1_BSSFP34.param
- data_generation/gammastar_jemris_sim/sequences/pulseq/RUN1_BSSFP34.seq
- data_generation/gammastar_jemris_sim/sequences/pulseq/RUN1_BSSFP35.param
- data_generation/gammastar_jemris_sim/sequences/pulseq/RUN1_BSSFP35.seq
- data_generation/gammastar_jemris_sim/sequences/pulseq/RUN1_BSSFP36.param
- data_generation/gammastar_jemris_sim/sequences/pulseq/RUN1_BSSFP36.seq
- data_generation/gammastar_jemris_sim/sequences/pulseq/RUN1_BSSFP37.param
- data_generation/gammastar_jemris_sim/sequences/pulseq/RUN1_BSSFP37.seq
- data_generation/gammastar_jemris_sim/sequences/pulseq/RUN1_BSSFP38.param
- data_generation/gammastar_jemris_sim/sequences/pulseq/RUN1_BSSFP38.seq
- data_generation/gammastar_jemris_sim/sequences/pulseq/RUN1_BSSFP39.param
- data_generation/gammastar_jemris_sim/sequences/pulseq/RUN1_BSSFP39.seq
- data_generation/gammastar_jemris_sim/sequences/pulseq/RUN1_BSSFP40.param
- data_generation/gammastar_jemris_sim/sequences/pulseq/RUN1_BSSFP40.seq
- data_generation/gammastar_jemris_sim/sequences/pulseq/RUN1_BSSFP45.param
- data_generation/gammastar_jemris_sim/sequences/pulseq/RUN1_BSSFP45.seq
- data_generation/gammastar_jemris_sim/sequences/pulseq/RUN1_BSSFP46.param
- data_generation/gammastar_jemris_sim/sequences/pulseq/RUN1_BSSFP46.seq
- data_generation/gammastar_jemris_sim/sequences/pulseq/RUN1_BSSFP47.param
- data_generation/gammastar_jemris_sim/sequences/pulseq/RUN1_BSSFP47.seq
- data_generation/gammastar_jemris_sim/sequences/pulseq/RUN1_BSSFP48.param
- data_generation/gammastar_jemris_sim/sequences/pulseq/RUN1_BSSFP48.seq
- data_generation/gammastar_jemris_sim/sequences/pulseq/RUN1_BSSFP49.param
- data_generation/gammastar_jemris_sim/sequences/pulseq/RUN1_BSSFP49.seq
- data_generation/gammastar_jemris_sim/sequences/pulseq/RUN1_BSSFP50.param
- data_generation/gammastar_jemris_sim/sequences/pulseq/RUN1_BSSFP50.seq
- data_generation/gammastar_jemris_sim/sequences/pulseq/RUN1_BSSFP51.param
- data_generation/gammastar_jemris_sim/sequences/pulseq/RUN1_BSSFP51.seq
- data_generation/gammastar_jemris_sim/sequences/pulseq/RUN1_BSSFP52.param
- data_generation/gammastar_jemris_sim/sequences/pulseq/RUN1_BSSFP52.seq
- data_generation/gammastar_jemris_sim/sequences/pulseq/RUN1_BSSFP53.param
- data_generation/gammastar_jemris_sim/sequences/pulseq/RUN1_BSSFP53.seq
- data_generation/gammastar_jemris_sim/sequences/pulseq/RUN1_BSSFP54.param
- data_generation/gammastar_jemris_sim/sequences/pulseq/RUN1_BSSFP54.seq
- data_generation/gammastar_jemris_sim/sequences/pulseq/RUN1_BSSFP55.param
- data_generation/gammastar_jemris_sim/sequences/pulseq/RUN1_BSSFP55.seq
- data_generation/gammastar_jemris_sim/sequences/pulseq/RUN1_BSSFP56.param
- data_generation/gammastar_jemris_sim/sequences/pulseq/RUN1_BSSFP56.seq
- data_generation/gammastar_jemris_sim/sequences/pulseq/RUN1_BSSFP57.param
- data_generation/gammastar_jemris_sim/sequences/pulseq/RUN1_BSSFP57.seq
- data_generation/gammastar_jemris_sim/sequences/pulseq/RUN1_BSSFP58.param
- data_generation/gammastar_jemris_sim/sequences/pulseq/RUN1_BSSFP58.seq
- data_generation/gammastar_jemris_sim/sequences/pulseq/RUN1_BSSFP59.param
- data_generation/gammastar_jemris_sim/sequences/pulseq/RUN1_BSSFP59.seq
- data_generation/gammastar_jemris_sim/sequences/pulseq/RUN1_BSSFP60.param
- data_generation/gammastar_jemris_sim/sequences/pulseq/RUN1_BSSFP60.seq
- data_generation/gammastar_jemris_sim/sequences/pulseq/RUN1_BSSFP69.param
- data_generation/gammastar_jemris_sim/sequences/pulseq/RUN1_BSSFP69.seq
- data_generation/gammastar_jemris_sim/sequences/pulseq/RUN1_BSSFP70.param
- data_generation/gammastar_jemris_sim/sequences/pulseq/RUN1_BSSFP70.seq
- data_generation/gammastar_jemris_sim/sequences/pulseq/RUN1_BSSFP71.param
- data_generation/gammastar_jemris_sim/sequences/pulseq/RUN1_BSSFP71.seq
- data_generation/gammastar_jemris_sim/sequences/pulseq/RUN1_BSSFP72.param
- data_generation/gammastar_jemris_sim/sequences/pulseq/RUN1_BSSFP72.seq
- data_generation/gammastar_jemris_sim/sequences/pulseq/RUN1_BSSFP73.param
- data_generation/gammastar_jemris_sim/sequences/pulseq/RUN1_BSSFP73.seq
- data_generation/gammastar_jemris_sim/sequences/pulseq/RUN1_BSSFP74.param
- data_generation/gammastar_jemris_sim/sequences/pulseq/RUN1_BSSFP74.seq
- data_generation/gammastar_jemris_sim/sequences/pulseq/RUN1_BSSFP75.param
- data_generation/gammastar_jemris_sim/sequences/pulseq/RUN1_BSSFP75.seq
- data_generation/gammastar_jemris_sim/sequences/pulseq/RUN1_BSSFP76.param
- data_generation/gammastar_jemris_sim/sequences/pulseq/RUN1_BSSFP76.seq
- data_generation/gammastar_jemris_sim/sequences/pulseq/RUN1_BSSFP77.param
- data_generation/gammastar_jemris_sim/sequences/pulseq/RUN1_BSSFP77.seq
- data_generation/gammastar_jemris_sim/sequences/pulseq/RUN1_BSSFP78.param
- data_generation/gammastar_jemris_sim/sequences/pulseq/RUN1_BSSFP78.seq
- data_generation/gammastar_jemris_sim/sequences/pulseq/RUN1_BSSFP79.param
- data_generation/gammastar_jemris_sim/sequences/pulseq/RUN1_BSSFP79.seq
- data_generation/gammastar_jemris_sim/sequences/pulseq/RUN1_BSSFP80.param
- data_generation/gammastar_jemris_sim/sequences/pulseq/RUN1_BSSFP80.seq
- data_generation/gammastar_jemris_sim/sequences/pulseq/RUN1_BSSFP89.param
- data_generation/gammastar_jemris_sim/sequences/pulseq/RUN1_BSSFP89.seq
- data_generation/gammastar_jemris_sim/sequences/pulseq/RUN1_BSSFP90.param
- data_generation/gammastar_jemris_sim/sequences/pulseq/RUN1_BSSFP90.seq
- data_generation/gammastar_jemris_sim/sequences/pulseq/RUN1_BSSFP91.param
- data_generation/gammastar_jemris_sim/sequences/pulseq/RUN1_BSSFP91.seq
- data_generation/gammastar_jemris_sim/sequences/pulseq/RUN1_BSSFP92.param
- data_generation/gammastar_jemris_sim/sequences/pulseq/RUN1_BSSFP92.seq
- data_generation/gammastar_jemris_sim/sequences/pulseq/RUN1_BSSFP93.param
- data_generation/gammastar_jemris_sim/sequences/pulseq/RUN1_BSSFP93.seq
- data_generation/gammastar_jemris_sim/sequences/pulseq/RUN1_BSSFP94.param
- data_generation/gammastar_jemris_sim/sequences/pulseq/RUN1_BSSFP94.seq
- data_generation/gammastar_jemris_sim/sequences/pulseq/RUN1_BSSFP95.param
- data_generation/gammastar_jemris_sim/sequences/pulseq/RUN1_BSSFP95.seq
- data_generation/gammastar_jemris_sim/sequences/pulseq/RUN1_BSSFP96.param
- data_generation/gammastar_jemris_sim/sequences/pulseq/RUN1_BSSFP96.seq
- data_generation/gammastar_jemris_sim/sequences/pulseq/RUN1_BSSFP97.param
- data_generation/gammastar_jemris_sim/sequences/pulseq/RUN1_BSSFP97.seq
- data_generation/gammastar_jemris_sim/sequences/pulseq/RUN1_BSSFP98.param
- data_generation/gammastar_jemris_sim/sequences/pulseq/RUN1_BSSFP98.seq
- data_generation/gammastar_jemris_sim/sequences/pulseq/RUN1_BSSFP99.param
- data_generation/gammastar_jemris_sim/sequences/pulseq/RUN1_BSSFP99.seq
- data_generation/gammastar_jemris_sim/sequences/pulseq/RUN1_EPI1001.param
- data_generation/gammastar_jemris_sim/sequences/pulseq/RUN1_EPI1001.seq
- data_generation/gammastar_jemris_sim/sequences/pulseq/RUN1_EPI1002.param
- data_generation/gammastar_jemris_sim/sequences/pulseq/RUN1_EPI1002.seq
- data_generation/gammastar_jemris_sim/sequences/pulseq/RUN1_EPI1003.param
- data_generation/gammastar_jemris_sim/sequences/pulseq/RUN1_EPI1003.seq
- data_generation/gammastar_jemris_sim/sequences/pulseq/RUN1_EPI1004.param
- data_generation/gammastar_jemris_sim/sequences/pulseq/RUN1_EPI1004.seq
- data_generation/gammastar_jemris_sim/sequences/pulseq/RUN1_EPI1005.param
- data_generation/gammastar_jemris_sim/sequences/pulseq/RUN1_EPI1005.seq
- data_generation/gammastar_jemris_sim/sequences/pulseq/RUN1_EPI1006.param
- data_generation/gammastar_jemris_sim/sequences/pulseq/RUN1_EPI1006.seq
- data_generation/gammastar_jemris_sim/sequences/pulseq/RUN1_EPI1007.param
- data_generation/gammastar_jemris_sim/sequences/pulseq/RUN1_EPI1007.seq
- data_generation/gammastar_jemris_sim/sequences/pulseq/RUN1_EPI1008.param
- data_generation/gammastar_jemris_sim/sequences/pulseq/RUN1_EPI1008.seq
- data_generation/gammastar_jemris_sim/sequences/pulseq/RUN1_EPI1009.param
- data_generation/gammastar_jemris_sim/sequences/pulseq/RUN1_EPI1009.seq
- data_generation/gammastar_jemris_sim/sequences/pulseq/RUN1_EPI1010.param
[truncated: 3,247 more entries]
