# Supplementary material for: AI-driven and automated MRI sequence optimization in scanner-independent MRI sequences formulated by a domain-specific language
Source: Front Neuroimaging. 2023 May 12;2:1090054. doi: 10.3389/fnimg.2023.1090054 (PMC10406289; doi:10.3389/fnimg.2023.1090054)
Supplement: Supplementary file 1 [file Data_Sheet_1.ZIP › data_generation/gammastar_jemris_sim/core/gstar2xml.py]

# seq2xml.py : converts Pulseq (.seq) files into JEMRIS (.xml) sequences
# Original Author: 2021, Gehua Tong (https://mr.research.columbia.edu/sites/default/files/content/Tong%20Bridging.pdf)
# Original Github: https://github.com/imr-framework/py2jemris (Licensed under GNU GPL v3.0)
# Modifications to work with gammastar: 01.07.2022 Omitted

from pypulseq.Sequence.sequence import Sequence
from pypulseq.calc_duration import calc_duration
import xml.etree.ElementTree as ET
import h5py
import numpy as np
from math import pi
import os

# Notes
# This is for generating an .xml file for input into JEMRIS simulator, from a Pulseq .seq file
# The opposite philosophies make the .xml encoding suboptimal for storage
# (because seq files consists of flattened-out Blocks while the JEMRIS format minimizes repetition using loops
#  and consists of many cross-referencing of parameters)

# Consider: for virtual scanner, have scripts that generate .xml and .seq at the same time (looped vs. flattened)
# (but isn't JEMRIS already doing that? JEMRIS does have an "output to pulseq" functionality)
# though then, having a Python interface instead of a MATLAB one is helpful in the open-source aspect

# Unit conversion constants (comment with units before & after)
rf_const = 2 * pi / 1000  # from Pulseq[Hz]=[1/s] to JEMRIS[rad/ms] rf magnitude conversion constant
g_const = 2 * pi / 1e6  # from Pulseq [Hz/m] to JEMRIS [(rad/ms)/mm] gradient conversion constant
slew_const = g_const / 1000  # from Pulseq [Hz/(m*s)] to JEMRIS [(rad/ms)/(mm*ms)]
ga_const = 2 * pi / 1000  # from Pulseq[1/m] to JEMRIS [2*pi/mm] gradient area conversion constant
sec2ms = 1000  # time conversion constant
rad2deg = 180/pi
freq_const = 2 * pi / 1000 # From Hz to rad/ms

def seq2xml(seq, seq_name, out_folder):
    """
    # Takes a Pulseq sequence and converts it into .xml format for JEMRIS
    # All RF and gradient shapes are stored as .h5 files

    Inputs
    ------
    seq : pypulseq.Sequence.sequence.Sequence
    seq_name : name of output .xml file
    out_folder : str
        Path to output folder for .xml file

    Returns
    -------
    seq_tree : xml.etree.ElementTree
        Tree object used for generating the sequence .xml file
    seq_path : str
        Path to stored .xml sequence
    """

    # Parameters is the root of the xml
    root = ET.Element("Parameters")
    # Add gradient limits (seem to be the only parameters shared by both formats)
    # TODO check units
    root.set("GradMaxAmpl", str(seq.system.max_grad*g_const))
    root.set("GradSlewRate", str(seq.system.max_slew*slew_const))

    # ConcatSequence is the element for the sequence itself;
    # Allows addition of multiple AtomicSequence
    C0 = ET.SubElement(root, "ConcatSequence")

    # Use helper functions to save all RF and only arbitrary gradient info
    rf_shapes_path_dict = save_rf_library_info(seq, out_folder)
    grad_shapes_path_dict = save_grad_library_info(seq, out_folder)
    #print(grad_shapes_path_dict)
    #///////////////////////////////////////////////////////////////////////////


    rf_name_ind = 1
    grad_name_ind = 1
    delay_name_ind = 1
    adc_name_ind = 1


    ##### Main loop! #####
    # Go through all blocks and add in events; each block is one AtomicSequence
    last_rf_phase = 0
    for block_ind in range(1,len(seq.dict_block_events)+1):
        blk = seq.get_block(block_ind).__dict__
        exists_adc = 'adc' in blk.keys()
        adc_already_added = False

        # Note: "EmptyPulse" class seems to allow variably spaced ADC sampling
        # Distinguish between delay and others
        # Question: in pulseq, does delay happen together with other events?
        #           (for now, we assume delay always happens by itself)
        # About name of atomic sequences: not adding names for now;
        # (Likely it will cause no problems because there is no cross-referencing)
        C_block = ET.SubElement(C0, "ATOMICSEQUENCE")
        C_block.set("Name", f'C{block_ind}')
        for key in blk.keys():
            # Case of RF pulse
            if key == 'rf':
                rf = blk['rf']
                rf_atom = ET.SubElement(C_block, "EXTERNALRFPULSE")

                rf_atom.set("Name", f'R{rf_name_ind}')
                rf_name_ind += 1

                rf_atom.set("InitialDelay", str(rf.delay*sec2ms))
                rf_atom.set("InitialPhase", str(rf.phase_offset*rad2deg))
                rf_atom.set("Frequency", str(rf.freq_offset*freq_const))
                # Find ID of this rf event
                rf_id = seq.dict_block_events[block_ind][1]
                rf_atom.set("Filename", rf_shapes_path_dict[rf_id])
                rf_atom.set("Scale","1")
                rf_atom.set("Interpolate", "0") # Do interpolate

                last_rf_phase = rf.phase_offset * rad2deg

            gnames_map = {'gx':2, 'gy':3, 'gz':4}
            if key in ['gx', 'gy', 'gz']:
                g = blk[key]
                if g.type == "trap":
                    if g.amplitude != 0:
                        g_atom = ET.SubElement(C_block, "TRAPGRADPULSE")
                        g_atom.set("Name", f'G{grad_name_ind}')
                        grad_name_ind += 1
                        if g.flat_time > 0:
                            # 1. Case where flat_time is nonzero
                            # Second, fix FlatTopArea and FlatTopTime
                            g_atom.set("FlatTopArea", str(g.flat_area*ga_const))
                            g_atom.set("FlatTopTime", str(g.flat_time*sec2ms))

                            # Last, set axis and delay
                        else:
                            # 2. Case of triangular pulse (i.e. no flat part)
                            g_atom.set("MaxAmpl", str(np.absolute(g.amplitude*g_const))) # limit amplitude
                            g_atom.set("Area", str(0.5*(g.rise_time + g.fall_time)*g.amplitude*ga_const))

                        # Third, limit duration by limiting slew rate
                        g_atom.set("SlewRate", str((g.amplitude * g_const) / (g.fall_time * sec2ms)))
                        g_atom.set("Asymmetric", str(g.fall_time / g.rise_time))
                        g_atom.set("Axis", key.upper())
                        g_atom.set("InitialDelay", str(g.delay*sec2ms))


                    # Add ADC if it exists and then "mark as complete"
                elif g.type == "grad":
                    # Set arbitrary grad parameters
                    # Need to load h5 file again, just like in RF
                    g_id = seq.dict_block_events[block_ind][gnames_map[key]]
                    g_atom = ET.SubElement(C_block, "EXTERNALGRADPULSE")
                    g_atom.set("Name", f'G{grad_name_ind}')
                    grad_name_ind += 1

                    g_atom.set("Axis", key.upper())
                    g_atom.set("Filename", grad_shapes_path_dict[g_id])
                    g_atom.set("Scale","1")
                    g_atom.set("Interpolate","0")
                    g_atom.set("InitialDelay",str(g.delay*sec2ms))

                else:
                    print(f'Gradient type "{g.type}" indicated')
                    raise ValueError("Gradient's type should be either trap or grad")

                if exists_adc and not adc_already_added:
                    adc = blk['adc']
                    dwell = adc.dwell*sec2ms
                    adc_delay = adc.delay*sec2ms
                    Nro = adc.num_samples


                    gzero_adc = ET.SubElement(C_block, "TRAPGRADPULSE")
                    gzero_adc.set("Name", f'S{adc_name_ind}')
                    adc_name_ind += 1

                    gzero_adc.set("ADCs", str(Nro))
                    gzero_adc.set("Axis", "GX")
                    gzero_adc.set("FlatTopTime", str(dwell*Nro))
                    gzero_adc.set("FlatTopArea","0")
                    gzero_adc.set("InitialDelay", str(adc_delay))

                    #gzero_adc.set("PhaseLock", str(last_rf_phase))
                    #gzero_adc.set("InitialPhase", str(last_rf_phase))
                    #print(last_rf_phase)

                    adc_already_added = True
                    # Now, it always attach ADC to the first gradient found among keys()
                    # This might be tricky
                    # suggestion 1: check the duration of gradient?
                    # suggestion 2: just do any gradient and hope it works
                    # suggestion 3: read the JEMRIS documentation/try on GUI

            if key == 'delay':
                delay_dur = blk['delay'].delay
                delay_atom = ET.SubElement(C0, "DELAYATOMICSEQUENCE")

                delay_atom.set("Name",f'D{delay_name_ind}')
                delay_name_ind += 1

                delay_atom.set("Delay",str(delay_dur*sec2ms))
                delay_atom.set("DelayType","B2E")

    # Output it!
    seq_tree = ET.ElementTree(root)

    seq_path = out_folder + '/' + seq_name + '.xml'
    seq_tree.write(seq_path)

    return seq_tree, seq_path

def save_rf_library_info(seq, out_folder):
    """
    Helper function that stores distinct RF waveforms for seq2xml
    """
    # RF library
    rf_shapes_path_dict = {}
    for rf_id in list(seq.rf_library.data.keys()): # for each RF ID
        # JEMRIS wants:
        # "Filename":  A HDF5-file with a single dataset "extpulse"
        # of size N x 3 where the 1st column holds the time points,
        # and 2nd and 3rd column hold amplitudes and phases, respectively.
        # Phase units should be radians.
        # Time is assumed to increase and start at zero.
        # The last time point defines the length of the pulse.
        file_path_partial = f'rf_{int(rf_id)}.h5'
        file_path_full = out_folder + '/' + file_path_partial
        # De-compress using inbuilt PyPulseq method
        rf = seq.rf_from_lib_data(seq.rf_library.data[rf_id])
        # Only extract time, magnitude, and phase
        # We leave initial phase and freq offset to the main conversion loop)
        times = rf.t
        magnitude = np.absolute(rf.signal)
        phase = np.angle(rf.signal)

        N = len(magnitude)
        # Create file
        f = h5py.File(file_path_full, 'a')
        if "extpulse" in f.keys():
            del f["extpulse"]

        #f.create_dataset("extpulse", (N,3), dtype='f')
        f.create_dataset("extpulse",(3,N),dtype='f')


        times = times - times[0]
        f["extpulse"][0,:] = times*sec2ms#*sec2ms
        f["extpulse"][1,:] = magnitude*rf_const
        f["extpulse"][2,:] = phase#"Phase should be radians"
        f.close()
        rf_shapes_path_dict[rf_id] = file_path_partial

    return rf_shapes_path_dict


# Helper function
def save_grad_library_info(seq, out_folder):
    """
    Helper function that stores distinct gradients for seq2xml
    """

    #file_paths = [out_folder + f'grad_{int(grad_id)}.h5' for grad_id in range(1,N_grad_id+1)]
    grad_shapes_path_dict = {}
    processed_g_inds = []

    for nb in range(1,len(seq.dict_block_events)+1):
        gx_ind, gy_ind, gz_ind = seq.dict_block_events[nb][2:5]
        for axis_ind, g_ind in enumerate([gx_ind, gy_ind, gz_ind]):
            # Only save a gradient file if ...(a) it has non-zero index
            #                                 (b) it is type 'grad', not 'trap'
            #      s                       and (c) its index has not been processed
            if g_ind != 0 and len(seq.grad_library.data[g_ind]) == 3 \
                and g_ind not in processed_g_inds:
                #print(f'Adding Gradient Number {g_ind}')
                this_block = seq.get_block(nb)
                file_path_partial = f'grad_{int(g_ind)}.h5'
                file_path_full = out_folder + '/' + file_path_partial

                #TODO make it work for x/y/z
                if axis_ind == 0:
                    t_points = this_block.gx.t
                    g_shape = this_block.gx.waveform
                elif axis_ind == 1:
                    t_points = this_block.gy.t
                    g_shape = this_block.gy.waveform
                elif axis_ind == 2:
                    t_points = this_block.gz.t
                    g_shape = this_block.gz.waveform

                N = len(t_points)
                # Create file
                f = h5py.File(file_path_full, 'a')
                if "extpulse" in f.keys():
                    del f["extpulse"]
                f.create_dataset("extpulse", (2,N), dtype='f')
                f["extpulse"][0,:] = t_points * sec2ms
                f["extpulse"][1,:] = g_shape * g_const
                f.close()
                grad_shapes_path_dict[g_ind] = file_path_partial
                processed_g_inds.append(g_ind)

    return grad_shapes_path_dict

def convert_sequence(sequence_name):

    #Changes from original source to work with this project (ommitted, 01.07.2022)

    print('Converting sequence to jemris format...')
    seq = Sequence()
    cur_path = os.getcwd()
    print(cur_path)
    seq.read('sequences/pulseq/' + sequence_name + '.seq')
    seq2xml(seq, seq_name='gammastar_sequence_jemris', out_folder='sequences/jemris')
    print('Success!')
#    seq.read('seq_files/spgr_gspoil_N16_Ns1_TE5ms_TR10ms_FA30deg.seq')
    #seq.read('benchmark_seq2xml/gre_jemris.seq')
#    seq.read('try_seq2xml/spgr_gspoil_N15_Ns1_TE5ms_TR10ms_FA30deg.seq')
    #seq.read('orc_test/seq_2020-02-26_ORC_54_9_384_1.seq')
    #stree = seq2xml(seq, seq_name="ORC-Marina", out_folder='orc_test')
