# Supplementary material for: AI-driven and automated MRI sequence optimization in scanner-independent MRI sequences formulated by a domain-specific language
Source: Front Neuroimaging. 2023 May 12;2:1090054. doi: 10.3389/fnimg.2023.1090054 (PMC10406289; doi:10.3389/fnimg.2023.1090054)
Supplement: Supplementary file 1 [file Data_Sheet_1.ZIP › data_generation/gammastar_jemris_sim/core/gstar_calc_metrics.py]

import h5py
import numpy as np
from scipy import signal
import matplotlib.pyplot as plt
import os

def plot_motion_trajectory():

    font = {'family': 'normal',
            #'weight': 'bold',
            'size': 22}

    plt.rc('font', **font)

    x = [0, 25, 50, 75, 100, 125, 150, 175, 200, 225, 250, 275, 300]
    y = [0, 50, 0,  50, 0,   50,  0,   50,  0,   50,  0,   50,  0  ]
    plt.plot(x, y)
    plt.show()

def calc_homogeneity_metrics(image, mask):

    #Variance based homogeneity metric
    mask_index = np.where(mask == 1)
    sig = image[mask_index]
    sig = sig/np.amax(sig)

    #pearson correlation based homogeneity metric
    sig = image[mask_index]
    sig = sig / np.amax(sig)
    corr_sig = np.ones(sig.shape)

    Z = 0.0
    N1 = 0.0
    N2 = 0.0

    for ix in range(0, sig.shape[0]):

        Z = Z + sig[ix] * np.conj(corr_sig[ix])
        N1 = N1 + np.power(np.abs(sig[ix]), 2.0)
        N2 = N2 + np.power(np.abs(corr_sig[ix]), 2.0)

    corr_score = np.abs(Z)/np.sqrt(N1*N2)

    return corr_score

def calc_correlation_metrics(image1, image2, mode):

    corr = np.zeros(image1.shape[1])

    lin = 0
    for i in range(-int(image1.shape[1]/2), int(image1.shape[1]/2)):

        im_shift = np.roll(image2, i, axis=1)

        corr[lin] = calc_norm_cross_corr(image1, im_shift, mode)

        lin = lin + 1

    # plt.imshow(np.abs(image1))
    # plt.show()
    #
    # plt.imshow(np.abs(image2))
    # plt.show()
    #
    #plt.plot(corr)
    #plt.show()

    val_max = np.max(corr)
    pos_max = np.where(corr == val_max)[0][0] - int(image1.shape[1]/2)

    return val_max, pos_max

def calc_norm_cross_corr(image1, image2, mode):

    Z = 0.0
    N1 = 0.0
    N2 = 0.0

    if mode == 0:

        for ix in range(int(image1.shape[0]/2), int(image1.shape[0]/2+1)):

            for iy in range(0, image1.shape[1]):

                Z = Z + image1[ix, iy]*np.conj(image2[ix, iy])
                N1 = N1 + np.power(np.abs(image1[ix, iy]), 2.0)
                N2 = N2 + np.power(np.abs(image2[ix, iy]), 2.0)

    elif mode == 1:

        for ix in range(0, image1.shape[0]):

            for iy in range(0, image1.shape[1]):
                Z = Z + image1[ix, iy] * np.conj(image2[ix, iy])
                N1 = N1 + np.power(np.abs(image1[ix, iy]), 2.0)
                N2 = N2 + np.power(np.abs(image2[ix, iy]), 2.0)

    elif mode == 2:

        for ix in range(int(image1.shape[0] / 3), int(image1.shape[0] - image1.shape[0] / 3)):

            for iy in range(0, image1.shape[1]):

                Z = Z + image1[ix, iy]*np.conj(image2[ix, iy])
                N1 = N1 + np.power(np.abs(image1[ix, iy]), 2.0)
                N2 = N2 + np.power(np.abs(image2[ix, iy]), 2.0)

    return np.abs(Z)/np.sqrt(N1*N2)

def calc_sharpness(image, mask_structure1, mask_structure2):

    image_structure = np.zeros(image.shape)
    target_structure = np.zeros(image.shape)

    for x in range(0, image.shape[0]):
        for y in range(0, image.shape[1]):

            if mask_structure1[x, y] == 1:

                image_structure[x,y] = image[x,y]
                target_structure[x,y] = mask_structure2[x,y]

    corr = calc_norm_cross_corr(image_structure, target_structure, 1)

    return corr

def calc_contrast(image, mask_region_1, mask_region_2):

    ### Calculates contrast based on signal ratio in two selected regions
    mask_index1 = np.where(mask_region_1 == 1)
    mask_index2 = np.where(mask_region_2 == 1)

    ave_sig_1 = np.mean(image[mask_index1])
    ave_sig_2 = np.mean(image[mask_index2])

    contrast = max(ave_sig_1, ave_sig_2)/min(ave_sig_1, ave_sig_2)

    return contrast

def calc_snr(image, image_noise, mask_signal, mask_noise):

    ### Calculates the image SNR based on selected signal and noise masks ###

    mask_index_sig = np.where(mask_signal == 1)
    mask_index_noise = np.where(mask_noise == 1)

    mean_sig = np.mean(image[mask_index_sig])
    std_noise = np.std(image_noise[mask_index_noise])

    snr = mean_sig/(0.66*std_noise)

    return snr

def calc_ghosting(image, ghost_mask):

    ### Calculates ghosting score as the percentage of overall signal, which is present in selected ghosting areas ###

    mask_index_G = np.where(ghost_mask == 1)

    sum_sig_image = np.sum(image)
    sum_sig_ghost = np.sum(image[mask_index_G])

    return sum_sig_ghost/sum_sig_image

def get_masks(mask_path, image, image_noise, sequence_resolution, write_masks, sequence_name):

    recon_dims = image.shape

    f = h5py.File(mask_path, 'r+')
    mask = f['sample/data']
    design_resolution = f['sample/resolution']

    fov_x_seq = sequence_resolution[0] * image.shape[0]
    fov_y_seq = sequence_resolution[1] * image.shape[1]

    fov_x_design = design_resolution[0] * mask.shape[0]
    fov_y_design = design_resolution[1] * mask.shape[1]

    fill_factor_x = int((fov_x_seq - fov_x_design) / 2 / sequence_resolution[0])
    fill_factor_y = int((fov_y_seq - fov_y_design) / 2 / sequence_resolution[1])

    scale_x = design_resolution[0] / sequence_resolution[0]
    scale_y = design_resolution[1] / sequence_resolution[1]

    recon_masks = np.zeros((image.shape[0], image.shape[1], 8))
    masked_image = np.zeros((image.shape[0], image.shape[1], 8))

    for x in range(0, mask.shape[0]):
        for y in range(0, mask.shape[1]):

            if mask[y,x,0] == 1:
                recon_masks[int(x*scale_x)+int(fill_factor_x),int(y*scale_y)+int(fill_factor_y),0] = 1
                masked_image[int(x*scale_x)+int(fill_factor_x),int(y*scale_y)+int(fill_factor_y),0] = image[int(x*scale_x)+int(fill_factor_x),int(y*scale_y)+int(fill_factor_y)]

            if mask[y,x,1] == 1:
                recon_masks[int(x*scale_x)+int(fill_factor_x),int(y*scale_y)+int(fill_factor_y),1] = 1
                masked_image[int(x * scale_x) + int(fill_factor_x), int(y * scale_y) + int(fill_factor_y), 1] = image[int(x * scale_x) + int(fill_factor_x), int(y * scale_y) + int(fill_factor_y)]

            if mask[y,x,2] == 1:
                recon_masks[int(x*scale_x)+int(fill_factor_x),int(y*scale_y)+int(fill_factor_y),2] = 1
                masked_image[int(x * scale_x) + int(fill_factor_x), int(y * scale_y) + int(fill_factor_y), 2] = image[int(x * scale_x) + int(fill_factor_x), int(y * scale_y) + int(fill_factor_y)]

            if mask[y,x,3] == 1:
                recon_masks[int(x*scale_x)+int(fill_factor_x),int(y*scale_y)+int(fill_factor_y),3] = 1
                masked_image[int(x * scale_x) + int(fill_factor_x), int(y * scale_y) + int(fill_factor_y), 3] = image[int(x * scale_x) + int(fill_factor_x), int(y * scale_y) + int(fill_factor_y)]

            if mask[y,x,4] == 1:
                recon_masks[int(x*scale_x)+int(fill_factor_x),int(y*scale_y)+int(fill_factor_y),4] = 1
                masked_image[int(x * scale_x) + int(fill_factor_x), int(y * scale_y) + int(fill_factor_y), 4] = image[int(x * scale_x) + int(fill_factor_x), int(y * scale_y) + int(fill_factor_y)]

    #Ghosts
    recon_masks[int(recon_dims[0] / 4):int(recon_dims[0]) - int(recon_dims[0] / 4), 0:int(fill_factor_y*0.8), 5] = 1
    recon_masks[int(recon_dims[0] / 4):int(recon_dims[0]) - int(recon_dims[0] / 4), recon_dims[1]-int(fill_factor_y*0.8):recon_dims[1], 5] = 1
    recon_masks[0:int(fill_factor_x*0.8), int(recon_dims[1] / 4):int(recon_dims[1]) - int(recon_dims[1] / 4), 5] = 1
    recon_masks[recon_dims[0] - int(fill_factor_x*0.8):recon_dims[0], int(recon_dims[1] / 4):int(recon_dims[1]) - int(recon_dims[1] / 4), 5] = 1

    masked_image[int(recon_dims[0] / 4):int(recon_dims[0]) - int(recon_dims[0] / 4), 0:int(fill_factor_y*0.8), 5] = np.squeeze(image[int(recon_dims[0] / 4):int(recon_dims[0]) - int(recon_dims[0] / 4), 0:int(fill_factor_y*0.8)])
    masked_image[int(recon_dims[0] / 4):int(recon_dims[0]) - int(recon_dims[0] / 4), recon_dims[1]-int(fill_factor_y*0.8):recon_dims[1], 5] = np.squeeze(image[int(recon_dims[0] / 4):int(recon_dims[0]) - int(recon_dims[0] / 4), recon_dims[1]-int(fill_factor_y*0.8):recon_dims[1]])
    masked_image[0:int(fill_factor_x*0.8), int(recon_dims[1] / 4):int(recon_dims[1]) - int(recon_dims[1] / 4), 5] = np.squeeze(image[0:int(fill_factor_x*0.8), int(recon_dims[1] / 4):int(recon_dims[1]) - int(recon_dims[1] / 4)])
    masked_image[recon_dims[0] - int(fill_factor_x*0.8):recon_dims[0], int(recon_dims[1] / 4):int(recon_dims[1]) - int(recon_dims[1] / 4), 5] = np.squeeze(image[recon_dims[0] - int(fill_factor_x*0.8):recon_dims[0], int(recon_dims[1] / 4):int(recon_dims[1]) - int(recon_dims[1] / 4)])

    #Noise
    additional_dist = int(recon_dims[0] / 10)
    recon_masks[0:int(recon_dims[0] / 4) - additional_dist, 0:int(recon_dims[1] / 4) - additional_dist, 6] = 1
    recon_masks[0:int(recon_dims[0] / 4) - additional_dist, int(recon_dims[1] - recon_dims[1] / 4 + additional_dist):recon_dims[1], 6] = 1
    recon_masks[int(recon_dims[0] - recon_dims[0] / 4 + additional_dist):recon_dims[0], 0:int(recon_dims[1] / 4) - additional_dist, 6] = 1
    recon_masks[int(recon_dims[0] - recon_dims[0] / 4 + additional_dist):recon_dims[0], int(recon_dims[1] - recon_dims[1] / 4 + additional_dist):recon_dims[1], 6] = 1

    masked_image[0:int(recon_dims[0] / 4) - additional_dist, 0:int(recon_dims[1] / 4) - additional_dist, 6] = np.squeeze(image_noise[0:int(recon_dims[0] / 4) - additional_dist, 0:int(recon_dims[1] / 4) - additional_dist])
    masked_image[0:int(recon_dims[0] / 4) - additional_dist, int(recon_dims[1] - recon_dims[1] / 4 + additional_dist):recon_dims[1], 6] = np.squeeze(image_noise[0:int(recon_dims[0] / 4) - additional_dist, int(recon_dims[1] - recon_dims[1] / 4 + additional_dist):recon_dims[1]])
    masked_image[int(recon_dims[0] - recon_dims[0] / 4 + additional_dist):recon_dims[0], 0:int(recon_dims[1] / 4) - additional_dist, 6] = np.squeeze(image_noise[int(recon_dims[0] - recon_dims[0] / 4 + additional_dist):recon_dims[0], 0:int(recon_dims[1] / 4) - additional_dist])
    masked_image[int(recon_dims[0] - recon_dims[0] / 4 + additional_dist):recon_dims[0], int(recon_dims[1] - recon_dims[1] / 4 + additional_dist):recon_dims[1], 6] = np.squeeze(image_noise[int(recon_dims[0] - recon_dims[0] / 4 + additional_dist):recon_dims[0], int(recon_dims[1] - recon_dims[1] / 4 + additional_dist):recon_dims[1]])

    #Large CSF Structure
    recon_masks[:,:, 7] = np.fliplr(recon_masks[:,:, 1])

    for x in range(0, recon_masks.shape[0]):
        for y in range(0, recon_masks.shape[1]):

            if recon_masks[x,y,7] == 1:
               masked_image[x,y,7] = image[x,y]

    f.close()

    if write_masks:

        if not os.path.isdir("sim_results/" + sequence_name):
            print("Creating Folder...")
            os.mkdir("sim_results/" + sequence_name)

        plt.figure(2)
        plt.imshow(masked_image[:,:,0])
        plt.title("CSF Mask")
        plt.jet()
        plt.savefig("sim_results/" + sequence_name + "/CSF.png")

        plt.figure(2)
        plt.imshow(masked_image[:, :, 1])
        plt.title("CSF Mask Structure")
        plt.jet()
        plt.savefig("sim_results/" + sequence_name + "/CSF_structure1.png")

        plt.figure(2)
        plt.imshow(masked_image[:, :, 2])
        plt.title("CSF Mask Structure")
        plt.jet()
        plt.savefig("sim_results/" + sequence_name + "/CSF_structure2.png")

        plt.figure(2)
        plt.imshow(masked_image[:, :, 3])
        plt.title("White Matter")
        plt.jet()
        plt.savefig("sim_results/" + sequence_name + "/wm.png")

        plt.figure(2)
        plt.imshow(masked_image[:, :, 4])
        plt.title("Gray Matter")
        plt.jet()
        plt.savefig("sim_results/" + sequence_name + "/gm.png")

        plt.figure(2)
        plt.imshow(masked_image[:, :, 5])
        plt.title("Ghost Matter")
        plt.jet()
        plt.savefig("sim_results/" + sequence_name + "/ghost.png")

        plt.figure(2)
        plt.imshow(masked_image[:, :, 6])
        plt.title("Noise")
        plt.jet()
        plt.savefig("sim_results/" + sequence_name + "/noise.png")

    return recon_masks
