# Supplementary material for: AI-driven and automated MRI sequence optimization in scanner-independent MRI sequences formulated by a domain-specific language
Source: Front Neuroimaging. 2023 May 12;2:1090054. doi: 10.3389/fnimg.2023.1090054 (PMC10406289; doi:10.3389/fnimg.2023.1090054)
Supplement: Supplementary file 1 [file Data_Sheet_1.ZIP › data_generation/gammastar_jemris_sim/core/gstar_simple_recon.py]

# Original Author: 2021, Gehua Tong (https://mr.research.columbia.edu/sites/default/files/content/Tong%20Bridging.pdf)
# Original Github: https://github.com/imr-framework/py2jemris (Licensed under GNU GPL v3.0)
# Function read_jemris_output was used and modified to work with this project: 01.07.2022 Omitted

import h5py
import numpy as np
import matplotlib.pyplot as plt
import math
import os
from array import array

def apply_image_reconstruction(raw_signal_path, store_folder_name, input_params, target_resolution, is_plot_image, is_store_image):

    recon_scheme = str(input_params["Reconstruction"])

    if (recon_scheme == "EPI\n") or (recon_scheme == "SE-EPI\n"):

        imspace, imspace_noise = apply_cartesian_recon_EPI(raw_signal_path,input_params,target_resolution)

    elif recon_scheme == "FLASH\n":

        imspace, imspace_noise = apply_cartesian_recon_FLASH(raw_signal_path,input_params,target_resolution)

    elif recon_scheme == "BSSFP\n":

        imspace, imspace_noise = apply_cartesian_recon_BSSFP(raw_signal_path, input_params, target_resolution)

    elif recon_scheme == "RADIAL\n":

        imspace, imspace_noise = apply_radial_recon(raw_signal_path, input_params, target_resolution)

    elif recon_scheme == "RARE\n":

        imspace, imspace_noise = apply_cartesian_recon_RARE(raw_signal_path,input_params,target_resolution)

    if is_plot_image:

        plt.figure(1)
        plt.subplot(211)
        plt.imshow(np.abs(imspace))
        plt.jet()
        plt.subplot(212)
        plt.imshow(np.abs(imspace_noise))
        plt.jet()
        plt.show()

    if is_store_image:

        if not os.path.isdir("sim_results/" + store_folder_name):
            print("Creating Folder...")
            os.mkdir("sim_results/" + store_folder_name)

        plt.figure(1)
        plt.subplot(211)
        plt.imshow(np.abs(imspace))
        plt.jet()
        plt.subplot(212)
        plt.imshow(np.abs(imspace_noise))
        plt.jet()
        plt.savefig("sim_results/" + store_folder_name + "/recon_image.png")

    return np.abs(np.squeeze(imspace)), np.abs(np.squeeze(imspace_noise))

### EPI Functions ###

def apply_cartesian_recon_EPI(raw_data_path, input_params, target_resolution):

    #Get relevant parameters for image reconstruction
    fov = input_params["[FOV]\n"].split()
    fov_int = [0] * 2
    fov_int[0] = int(str(fov[0]))
    fov_int[1] = int(str(fov[1]))

    recon_params = input_params["[MATRIX]\n"].split()
    recon_matrix = [int(str(recon_params[0])), int(str(recon_params[1])), 3]

    etl = int(str(input_params["[ETL]\n"]))
    num_segments = int(recon_matrix[1]/etl)

    num_meas = int(str(input_params["[MEASUREMENTS]\n"]))

    sequence_resolution = [fov_int[0] / recon_matrix[0], fov_int[1] / recon_matrix[1]]

    #Reconstruct image
    Mxy_out, Mxy_out_noise, M_vec_out, times_out = read_jemris_output(raw_data_path)

    kspace, ref_lines = get_kspace_matrix_EPI(Mxy_out, recon_matrix, num_segments, num_meas)
    kspace_noise, ref_lines_noise = get_kspace_matrix_EPI(Mxy_out_noise, recon_matrix, num_segments, num_meas)

    imspace = apply_phase_correction_EPI(kspace, ref_lines)
    imspace_noise = apply_phase_correction_EPI(kspace_noise, ref_lines)

    imspace_zerofill = apply_zerofilling(imspace, sequence_resolution, target_resolution)
    imspace_zerofill_noise = apply_zerofilling(imspace_noise, sequence_resolution, target_resolution)

    return imspace_zerofill, imspace_zerofill_noise

def apply_phase_correction_EPI(kspace, ref_lines):

    Nx = kspace.shape[0]
    Ny = kspace.shape[1]
    Ns = kspace.shape[2]

    for i_seg in range(Ns):

        line_up = (ref_lines[:,0,i_seg] + ref_lines[:,2,i_seg])/2
        line_down = ref_lines[:,1,i_seg]

        # plt.imshow(np.abs(ref_lines[:,:,0]))
        # plt.gray()
        # plt.show()

        im_up = np.fft.fftshift(np.fft.ifft(line_up))
        im_down = np.fft.fftshift(np.fft.ifft(line_down))
        im_prod = np.multiply(im_up, np.conj(im_down))
        fit_data = np.unwrap(np.angle(im_prod[int(Nx/2.5):int(Nx-Nx/2.5)]))

        #plt.plot(fit_data)
        #plt.show()

        fit_pos = list(range(int(Nx/2.5), int(Nx-Nx/2.5), 1))

        coef = np.polyfit(fit_pos, fit_data, 1)
        poly1d_fn = np.poly1d(coef)

        correction_pos = list(range(0, Nx))
        correction_val = poly1d_fn(correction_pos)

        correction_cplx = np.empty(Nx, dtype = complex)
        for pos in range(Nx):
            correction_cplx[pos] = math.cos(correction_val[pos]) + 1j*math.sin(correction_val[pos])

        # plt.figure(1)
        # plt.subplot(141)
        # plt.plot(np.unwrap(np.angle(im_up)))
        # plt.title("Phase up")
        # plt.subplot(142)
        # plt.plot(np.unwrap(np.angle(im_down)))
        # plt.title("Phase down")
        # plt.subplot(143)
        # plt.plot(np.unwrap(np.angle(im_prod)))
        # plt.title("Multiplied")
        # plt.subplot(144)
        # plt.plot(np.unwrap(np.angle(correction_cplx)))
        # plt.title("Correction Data")
        # plt.show()

        # plt.figure(1)
        # plt.subplot(121)
        # plt.imshow(np.log(np.absolute(kspace[:, :, 0])))
        # plt.gray()
        # plt.title("Before Phase Correction")

        for lines in range(Ny):
            if lines%2 == 0:
                im_line = np.fft.fftshift(np.fft.ifft(kspace[:,lines,i_seg]))
                im_line = np.multiply(im_line, np.conj(correction_cplx))
                kspace[:,lines,i_seg] = np.fft.fft(np.fft.fftshift(im_line))

        # plt.subplot(122)
        # plt.imshow(np.log(np.absolute(kspace[:, :, 0])))
        # plt.title("After Phase Correction")
        # plt.gray()
        # plt.show()

        #plt.imshow(np.abs(kspace[:, :, i_seg]))
        #plt.show()

    kspace_full = np.zeros((Nx, Nx, 1), dtype=complex)
    imspace = np.zeros((Nx, Nx, 1), dtype=complex)

    for i_seg in range(0, Ns):
        for i_line in range(0, Ny):
            kspace_full[:, i_seg + Ns*i_line, 0] = kspace[:, i_line, i_seg]

        #plt.imshow(np.abs(kspace_full))
        #plt.show()

    imspace[:,:,0] = np.fft.fftshift(np.fft.ifft2(kspace_full[:,:,0]))

    return imspace

def get_kspace_matrix_EPI(Mxy_out, recon_matrix, num_segments, num_meas):

    Nt, Nch = Mxy_out.shape

    Nt = Nt / num_meas

    Mxy_out = Mxy_out[int((num_meas-1)*Nt):int(num_meas*Nt),:] #Select the last measurement out of the series

    if Nt != (recon_matrix[0] * recon_matrix[1]) + num_segments*recon_matrix[2] * recon_matrix[0]:
        raise ValueError("The dimensions provided do not match the total number of samples.")

    ref_lines_segments = np.zeros((recon_matrix[0], recon_matrix[2], num_segments), dtype=complex)
    kspace_segments = np.zeros((recon_matrix[0], int(recon_matrix[1]/num_segments), num_segments), dtype=complex)

    kspace_raw_all = np.reshape(Mxy_out, (recon_matrix[0], recon_matrix[1] + num_segments*recon_matrix[2]), order='F')

    increment = recon_matrix[2] + int(recon_matrix[1]/num_segments)
    for i_seg in range(0, num_segments):

        ref_lines_segments[:, :, i_seg] = kspace_raw_all[:, 0+increment*i_seg:recon_matrix[2]+increment*i_seg]
        kspace_segments[:, :, i_seg] = kspace_raw_all[:, recon_matrix[2]+increment*i_seg:recon_matrix[2] + int(recon_matrix[1]/num_segments) +increment*i_seg]

    # Flip odd lines of raw kspace data
    for i in range(1, int(recon_matrix[1]/num_segments), 2):
        kspace_segments[:, i, :] = np.flipud(kspace_segments[:, i, :])

    ref_lines_segments[:, 1, :] = np.flipud(ref_lines_segments[:, 1, :])

    return kspace_segments, ref_lines_segments

### RARE/TSE Functions ###

def apply_cartesian_recon_RARE(raw_data_path, input_params, target_resolution):

    # Get relevant parameters for image reconstruction
    fov = input_params["[FOV]\n"].split()
    fov_int = [0] * 2
    fov_int[0] = int(str(fov[0]))
    fov_int[1] = int(str(fov[1]))

    recon_params = input_params["[MATRIX]\n"].split()
    recon_matrix = [int(str(recon_params[0])), int(str(recon_params[1]))]

    etl = int(str(input_params["[ETL]\n"]))

    reorder_scheme = str(input_params["[REORDER SCHEME]\n"])

    num_meas = int(str(input_params["[MEASUREMENTS]\n"]))

    sequence_resolution = [fov_int[0] / recon_matrix[0], fov_int[1] / recon_matrix[1]]

    num_segments = int(recon_matrix[1] / etl)

    # Reconstruct image
    Mxy_out, Mxy_out_noise, M_vec_out, times_out = read_jemris_output(raw_data_path)

    kspace = get_kspace_matrix_RARE(Mxy_out, recon_matrix, reorder_scheme, etl, num_segments, num_meas)
    kspace_noise = get_kspace_matrix_RARE(Mxy_out_noise, recon_matrix, reorder_scheme, etl, num_segments, num_meas)

    imspace = np.zeros((kspace.shape[0], kspace.shape[1], kspace.shape[2]), dtype=complex)
    imspace_noise = np.zeros((kspace.shape[0], kspace.shape[1], kspace.shape[2]), dtype=complex)
    for ch in range(0, kspace.shape[2]):
        imspace[:, :, ch] = np.fft.fftshift(np.fft.ifft2(kspace[:, :, ch]))
        imspace_noise[:, :, ch] = np.fft.fftshift(np.fft.ifft2(kspace_noise[:, :, ch]))

    imspace_zerofill = apply_zerofilling(imspace, sequence_resolution, target_resolution)
    imspace_zerofill_noise = apply_zerofilling(imspace_noise, sequence_resolution, target_resolution)

    return imspace_zerofill, imspace_zerofill_noise

def get_kspace_matrix_RARE(Mxy_out, recon_matrix, reorder_scheme, etl, num_segments, num_meas):

    Nt, Nch = Mxy_out.shape

    Nt = Nt / num_meas

    Mxy_out = Mxy_out[int((num_meas - 1) * Nt):int(num_meas * Nt), :]  # Select the last measurement out of the series

    if Nt != (recon_matrix[0] * recon_matrix[1]):
        raise ValueError("The dimensions provided do not match the total number of samples.")

    kspace = np.zeros((recon_matrix[0], recon_matrix[1], Nch), dtype=complex)

    for ch in range(Nch):

        kspace[:, :, ch] = np.reshape(Mxy_out[:, ch], (recon_matrix[0], recon_matrix[1]), order='F')

    kspace_reordered = np.zeros(kspace.shape, dtype=complex)

    if reorder_scheme == "Top-Down\n":

        for i_seg in range(0, num_segments):
            for i_etl in range(0, etl):
                kspace_reordered[:, i_seg + i_etl * num_segments] = kspace[:, i_etl + i_seg * etl]

    elif reorder_scheme == "Center-Out\n":

        if num_segments == 1:

            i_lin = 0
            for i_y in range(int(recon_matrix[1]/2), int(recon_matrix[1])):
                kspace_reordered[:, i_y] = kspace[:, i_lin]
                i_lin = i_lin + 2

            i_lin = int(recon_matrix[1])-1
            for i_y in range(0, int(recon_matrix[1]/2)):
                kspace_reordered[:, i_y] = kspace[:, i_lin]
                i_lin = i_lin - 2

        else:

            for i_seg in range(0, int(num_segments/2)):
                for i_etl in range(0, etl):
                    kspace_reordered[:, int(recon_matrix[1]/2) + i_seg + i_etl * int(num_segments/2)] = kspace[:, i_etl + i_seg * etl]

            for i_seg in range(int(num_segments/2), num_segments):
                for i_etl in range(0, etl):
                    kspace_reordered[:, i_seg-int(num_segments/2) + i_etl * int(num_segments/2)] = kspace[:, i_etl + i_seg * etl]

            kspace_reordered[:,0:int(recon_matrix[1]/2)] = np.fliplr(kspace_reordered[:,0:int(recon_matrix[1]/2)])

    return kspace_reordered

### BSSFP Functions ###
def apply_cartesian_recon_BSSFP(raw_data_path, input_params, target_resolution):

    # Get relevant parameters for image reconstruction
    fov = input_params["[FOV]\n"].split()
    fov_int = [0] * 2
    fov_int[0] = int(str(fov[0]))
    fov_int[1] = int(str(fov[1]))

    recon_params = input_params["[MATRIX]\n"].split()
    recon_matrix = [int(str(recon_params[0])), int(str(recon_params[1]))]

    sequence_resolution = [fov_int[0] / recon_matrix[0], fov_int[1] / recon_matrix[1]]

    num_meas = int(str(input_params["[MEASUREMENTS]\n"]))

    # Reconstruct
    Mxy_out, Mxy_out_noise, M_vec_out, times_out = read_jemris_output(raw_data_path)

    kspace = get_kspace_matrix_BSSFP(Mxy_out, recon_matrix, num_meas)
    kspace_noise = get_kspace_matrix_BSSFP(Mxy_out_noise, recon_matrix, num_meas)

    kspace = apply_phase_correction_BSSFP(kspace)
    kspace_noise = apply_phase_correction_BSSFP(kspace_noise)

    imspace = np.zeros((kspace.shape[0], kspace.shape[1], kspace.shape[2]), dtype=complex)
    imspace_noise = np.zeros((kspace.shape[0], kspace.shape[1], kspace.shape[2]), dtype=complex)
    for ch in range(0, kspace.shape[2]):
        imspace[:, :, ch] = np.fft.ifft2(kspace[:, :, ch])
        imspace_noise[:, :, ch] = np.fft.ifft2(kspace_noise[:, :, ch])

    imspace_zerofill = apply_zerofilling(imspace, sequence_resolution, target_resolution)
    imspace_zerofill_noise = apply_zerofilling(imspace_noise, sequence_resolution, target_resolution)

    return imspace_zerofill, imspace_zerofill_noise

def get_kspace_matrix_BSSFP(Mxy_out, recon_matrix, num_meas):

    Nt, Nch = Mxy_out.shape

    Nt = Nt / num_meas

    Mxy_out = Mxy_out[int((num_meas - 1) * Nt):int(num_meas * Nt), :]  # Select the last measurement out of the series

    if Nt != (recon_matrix[0] * recon_matrix[1]):
        raise ValueError("The dimensions provided do not match the total number of samples.")

    kspace = np.zeros((recon_matrix[0], recon_matrix[1], Nch), dtype=complex)

    for ch in range(Nch):

        kspace[:, :, ch] = np.reshape(Mxy_out[:, ch], (recon_matrix[0], recon_matrix[1]), order='F')

    return kspace

def apply_phase_correction_BSSFP(kspace):

    Nx = kspace.shape[0]
    Ny = kspace.shape[1]
    Nch = kspace.shape[2]

    correction_val = np.zeros(Nx)
    for i in range(0, Nx):
        correction_val[i] = math.pi*i

    correction_cplx = np.empty(Nx, dtype=complex)

    for pos in range(Nx):
        correction_cplx[pos] = math.cos(correction_val[pos]) + 1j * math.sin(correction_val[pos])

    for ch in range(Nch):

        for lines in range(Ny):

            kspace[:,lines,ch] = np.multiply(kspace[:,lines,ch], np.conj(correction_cplx))

    return kspace

### RADIAL Functions ###

def apply_radial_recon(raw_data_path, input_params, target_resolution):

    # Get relevant parameters for image reconstruction
    fov = input_params["[FOV]\n"].split()
    fov_int = [0] * 2
    fov_int[0] = int(str(fov[0]))
    fov_int[1] = int(str(fov[1]))

    recon_params = input_params["[MATRIX]\n"].split()
    recon_matrix = [int(str(recon_params[0])), int(str(recon_params[1]))]

    sequence_resolution = [fov_int[0] / recon_matrix[0], fov_int[1] / recon_matrix[0]]

    # Reconstruct
    Mxy_out, Mxy_out_noise, M_vec_out, times_out = read_jemris_output(raw_data_path)

    kspace = get_raw_matrix_radial(Mxy_out, recon_matrix)
    kspace_noise = get_raw_matrix_radial(Mxy_out_noise, recon_matrix)

    # os.system("wsl -u root docker build -f docker/dockerfile_bart -t bart .")
    zerofilling_factor_x = sequence_resolution[0] / target_resolution[0]
    zerofilling_factor_y = sequence_resolution[1] / target_resolution[1]
    write_bart_reconstruction_script(recon_matrix, zerofilling_factor_x, zerofilling_factor_y)

    write_bart_radial_binary(kspace, recon_matrix)
    os.system("wsl -u root docker run --rm -v /mnt/c/Users/jhuber/Desktop/Python/gammastar_jemris_sim_1.1/core/bart:/home/bart bart bash -c \"cd /home/bart && chmod +x radial_recon.sh && ./radial_recon.sh\"")
    imspace = read_bart_binary()

    write_bart_radial_binary(kspace_noise, recon_matrix)
    os.system("wsl -u root docker run --rm -v /mnt/c/Users/jhuber/Desktop/Python/gammastar_jemris_sim_1.1/core/bart:/home/bart bart bash -c \"cd /home/bart && chmod +x radial_recon.sh && ./radial_recon.sh\"")
    imspace_noise = read_bart_binary()

    return imspace, imspace_noise

def write_bart_reconstruction_script(recon_matrix, zerofilling_factor_x, zerofilling_factor_y):

    file_bart_recon = "core/bart/radial_recon.sh"

    with open(file_bart_recon, 'w') as f:
        f.write('bart traj -x' + str(recon_matrix[0]) + ' -y' + str(recon_matrix[1]) + ' -r rad_traj&&bart nufft -i rad_traj data data_recon&&bart fft -u 7 data_recon ksp_recon&&bart resize -c 0 ' + str(int(recon_matrix[0]*zerofilling_factor_x)) + ' 1 ' + str(int(recon_matrix[0]*zerofilling_factor_y)) + ' ksp_recon ksp_resize&&bart fft -u -i 7 ksp_resize data_zero&&echo \"Success\"')

def get_raw_matrix_radial(Mxy_out, recon_matrix):

    Nt, Nch = Mxy_out.shape

    if Nt != (recon_matrix[0] * recon_matrix[1]):
        raise ValueError("The dimensions provided do not match the total number of samples.")

    raw_data = np.zeros((recon_matrix[0], recon_matrix[1], Nch), dtype=complex)

    for ch in range(Nch):

        raw_data[:, :, ch] = np.reshape(Mxy_out[:, ch], (recon_matrix[0], recon_matrix[1]), order='F')

    return raw_data

def write_bart_radial_binary(data, recon_dims):

    print("Writing simulated data to binary format")

    #Create real valued array out of complex data
    r_data = np.zeros( (data.shape[1], 2*data.shape[0]) )

    for i in range(0, r_data.shape[1], 2):
        r_data[:,i] = np.squeeze(np.real(data[int(i/2),:]))

    for i in range(1, r_data.shape[1], 2):
        r_data[:,i] = np.squeeze(np.imag(data[int(i/2),:]))

    float_array = array('f', r_data.flatten().astype(np.float32))

    output_file = open('core/bart/data.cfl', 'wb')
    float_array.tofile(output_file)
    output_file.close()

    output_file = open('core/bart/data.hdr', 'w')
    output_file.write("# Dimensions\n")
    output_file.write("1 " + str(recon_dims[0]) + " " + str(recon_dims[1]) + " 1 1 1 1 1 1 1 1 1 1 1 1 1\n")
    output_file.close()

def read_bart_binary():

    with open('core/bart/data_zero.hdr') as f:
        lines = f.readlines()

    recon_dims = str(lines[1])

    dims_array = list(map(int, recon_dims.split()))

    recon_array = np.fromfile('core/bart/data_zero.cfl', dtype=np.float32)

    recon_data = np.squeeze(np.reshape(recon_array, [dims_array[1], dims_array[0]*2], order='A'))

    recon_cplx = np.zeros((dims_array[0], dims_array[1], 1), dtype=complex)

    for i in range(0, dims_array[0]*2, 2):
        recon_cplx[:,int(i/2), 0] = recon_data[:,i] + 1j*recon_data[:,i+1]

    recon_cplx = np.fliplr(np.rot90(recon_cplx,3))

    return recon_cplx

### FLASH Functions ###

def apply_cartesian_recon_FLASH(raw_data_path, input_params, target_resolution):

    # Get relevant parameters for image reconstruction
    fov = input_params["[FOV]\n"].split()
    fov_int = [0] * 2
    fov_int[0] = int(str(fov[0]))
    fov_int[1] = int(str(fov[1]))

    recon_params = input_params["[MATRIX]\n"].split()
    recon_matrix = [int(str(recon_params[0])), int(str(recon_params[1]))]

    sequence_resolution = [fov_int[0] / recon_matrix[0], fov_int[1] / recon_matrix[1]]

    # Reconstruct
    Mxy_out, Mxy_out_noise, M_vec_out, times_out = read_jemris_output(raw_data_path)

    kspace = get_kspace_matrix_FLASH(Mxy_out, recon_matrix)
    kspace_noise = get_kspace_matrix_FLASH(Mxy_out_noise, recon_matrix)

    imspace = np.zeros((kspace.shape[0], kspace.shape[1], kspace.shape[2]), dtype=complex)
    imspace_noise = np.zeros((kspace.shape[0], kspace.shape[1], kspace.shape[2]), dtype=complex)
    for ch in range(0, kspace.shape[2]):
        imspace[:, :, ch] = np.fft.fftshift(np.fft.ifft2(kspace[:, :, ch]))
        imspace_noise[:, :, ch] = np.fft.fftshift(np.fft.ifft2(kspace_noise[:, :, ch]))

    imspace_zerofill = apply_zerofilling(imspace, sequence_resolution, target_resolution)
    imspace_zerofill_noise = apply_zerofilling(imspace_noise, sequence_resolution, target_resolution)

    return imspace_zerofill, imspace_zerofill_noise

def get_kspace_matrix_FLASH(Mxy_out, recon_matrix):

    Nt, Nch = Mxy_out.shape

    if Nt != (recon_matrix[0] * recon_matrix[1]):
        raise ValueError("The dimensions provided do not match the total number of samples.")

    kspace = np.zeros((recon_matrix[0], recon_matrix[1], Nch), dtype=complex)

    for ch in range(Nch):

        kspace[:, :, ch] = np.reshape(Mxy_out[:, ch], (recon_matrix[0], recon_matrix[1]), order='F')

    return kspace

def read_jemris_output(file):

    # 1. Read simulated data
    f = h5py.File(file,'r')
    signal = f['signal']
    channels = signal['channels']

    # 2. Initialize output array
    Nch = len(channels.keys())
    Nro_tot = channels[list(channels.keys())[0]].shape[0]
    M_vec_out = np.zeros((Nro_tot,3,Nch))
    Mxy_out = np.zeros((Nro_tot,Nch), dtype=complex)
    Mxy_out_noise = np.zeros((Nro_tot, Nch), dtype=complex)
    times_out = np.array(signal['times'])

    # 3. Generate noise data (addaed when compared to original source, 01.07.2022)
    noise = 0.002*np.random.normal(0, 1, Mxy_out.shape[0]*Mxy_out.shape[1]*2)
    noise = np.reshape(noise, (Nro_tot,Nch,2), order='F')

    # 4. Read each channel and store in array
    noise_index = 0
    for ch, key in enumerate(list(channels.keys())):
        one_ch_data = np.array(channels[key])

        M_vec_out[:,:,ch] = one_ch_data
        Mxy_out[:,ch] = one_ch_data[:,0] + 1j*one_ch_data[:,1]
        Mxy_out_noise[:,ch] = one_ch_data[:,0] + noise[:,ch,0] + 1j*(one_ch_data[:,1] + noise[:,ch,1])
        noise_index = noise_index + 2

    return Mxy_out, Mxy_out_noise, M_vec_out, times_out

def read_input_params(path_name, sequence_name):

    with open(os.getcwd() + path_name + sequence_name + '.param') as f:
        lines = f.readlines()

    input_params = {}
    input_params["Reconstruction"] = str(lines[1])
    for i in range(2, len(lines), 2):
        input_params[str(lines[i])] = lines[i+1]

    return input_params

def apply_zerofilling(image, sequence_resolution, target_resolution):

    zerofilling_factor_x = sequence_resolution[0]/target_resolution[0]
    zerofilling_factor_y = sequence_resolution[1]/target_resolution[1]

    data_zerofill = np.zeros( (int(image.shape[0]*zerofilling_factor_x), int(image.shape[1]*zerofilling_factor_y), int(image.shape[2]))) + 1j * np.zeros( (int(image.shape[0]*zerofilling_factor_x), int(image.shape[1]*zerofilling_factor_y), int(image.shape[2])))

    for ch in range(0, image.shape[2]):

        ksp = np.fft.fft2(image[:, :, ch])
        data_zerofill[0:ksp.shape[0], 0:ksp.shape[1], ch] = ksp
        data_zerofill[:, :, ch] = np.fft.ifft2(data_zerofill[:, :, ch])

    return data_zerofill
