# Supplementary material for: AI-driven and automated MRI sequence optimization in scanner-independent MRI sequences formulated by a domain-specific language
Source: Front Neuroimaging. 2023 May 12;2:1090054. doi: 10.3389/fnimg.2023.1090054 (PMC10406289; doi:10.3389/fnimg.2023.1090054)
Supplement: Supplementary file 1 [file Data_Sheet_1.ZIP › data_generation/gammastar_jemris_sim/core/gstar_simulation.py]

import shutil, os
import time
from datetime import datetime

def copy_files(phantom_name):

    start = time.time()
    jemris_files = os.listdir("sequences/jemris")
    for f in jemris_files:
        full_file = "sequences/jemris/" + f
        shutil.copy(full_file, 'jemris_binaries')

    if os.path.isfile("jemris_binaries/sample.h5"):
        os.remove("jemris_binaries/sample.h5")
    file_name_phantom = "jemris_phantoms/" + phantom_name + ".h5"
    shutil.copy(file_name_phantom, 'jemris_binaries')
    old_name = "jemris_binaries/" + phantom_name + ".h5"
    new_name = "jemris_binaries/sample.h5"
    os.rename(old_name, new_name)
    file_name_mask = "jemris_phantoms/phantom_masks.h5"
    shutil.copy(file_name_mask, 'jemris_binaries')
    end = time.time()
    print('Conversion and copying took ' + str(end - start) + ' seconds')

def simulate_windows():

    for f in os.listdir("jemris_binaries"):
        if f.endswith('.out'): #or f.endswith('.dat'):
            os.remove(os.path.join("jemris_binaries", f))

    start = time.time()
    print('Starting simulation using windows binaries...')
    os.chdir('jemris_binaries')
    os.system('jemris simu.xml')
    os.chdir('..')
    end = time.time()
    print('Simulation took ' + str(end - start))

def simulate_windows_motion():

    for f in os.listdir("jemris_binaries"):
        if f.endswith('.out'): #or f.endswith('.dat'):
            os.remove(os.path.join("jemris_binaries", f))

    with open(os.getcwd() + '/jemris_binaries/traj.dat', 'w') as f:
        f.write('   0.0000000e+00   0.0000000e+00   0.0000000e+00\n')
        f.write('   0.0000000e+00   0.0000000e+00   0.0000000e+00   0.0000000e+00   0.0000000e+00   0.0000000e+00   0.0000000e+00\n')
        f.write('   2.5000000e+04   0.0000000e+00   0.5000000e+02   0.0000000e+00   0.0000000e+00   0.0000000e+00   0.0000000e+00\n')
        f.write('   5.0000000e+04   0.0000000e+00   0.0000000e+00   0.0000000e+00   0.0000000e+00   0.0000000e+00   0.0000000e+00\n')
        f.write('   7.5000000e+04   0.0000000e+00   0.5000000e+02   0.0000000e+00   0.0000000e+00   0.0000000e+00   0.0000000e+00\n')
        f.write('   1.0000000e+05   0.0000000e+00   0.0000000e+00   0.0000000e+00   0.0000000e+00   0.0000000e+00   0.0000000e+00\n')
        f.write('   1.2500000e+05   0.0000000e+00   0.5000000e+02   0.0000000e+00   0.0000000e+00   0.0000000e+00   0.0000000e+00\n')
        f.write('   1.5000000e+05   0.0000000e+00   0.0000000e+00   0.0000000e+00   0.0000000e+00   0.0000000e+00   0.0000000e+00\n')
        f.write('   1.7500000e+05   0.0000000e+00   0.5000000e+02   0.0000000e+00   0.0000000e+00   0.0000000e+00   0.0000000e+00\n')
        f.write('   2.0000000e+05   0.0000000e+00   0.0000000e+00   0.0000000e+00   0.0000000e+00   0.0000000e+00   0.0000000e+00\n')
        f.write('   2.2500000e+05   0.0000000e+00   0.5000000e+02   0.0000000e+00   0.0000000e+00   0.0000000e+00   0.0000000e+00\n')
        f.write('   2.5000000e+05   0.0000000e+00   0.0000000e+00   0.0000000e+00   0.0000000e+00   0.0000000e+00   0.0000000e+00\n')
        f.write('   2.7500000e+05   0.0000000e+00   0.5000000e+02   0.0000000e+00   0.0000000e+00   0.0000000e+00   0.0000000e+00\n')
        f.write('   3.0000000e+05   0.0000000e+00   0.0000000e+00   0.0000000e+00   0.0000000e+00   0.0000000e+00   0.0000000e+00\n')

    start = time.time()
    print('Starting simulation using windows binaries...')
    os.chdir('jemris_binaries')
    os.system('jemris simu_motion.xml')
    os.chdir('..')
    end = time.time()
    print('Simulation took ' + str(end - start))

def simulate_ubuntu():

    for f in os.listdir("jemris_binaries"):
        if f.endswith('.out'): #or f.endswith('.dat'):
            os.remove(os.path.join("jemris_binaries", f))

    start = time.time()
    print('Running parallel jemris...')
    os.chdir('jemris_binaries')
    os.system('mpirun -allow-run-as-root --hostfile hostfile pjemris simu.xml')
    #os.system('jemris simu.xml')
    os.chdir('..')
    end = time.time()
    print('Simulation took ' + str(end - start))

def simulate_ubuntu_motion():

    for f in os.listdir("jemris_binaries"):
        if f.endswith('.out'): #or f.endswith('.dat'):
            os.remove(os.path.join("jemris_binaries", f))

    with open(os.getcwd() + '/jemris_binaries/traj.dat', 'w') as f:
        f.write('   0.0000000e+00   0.0000000e+00   0.0000000e+00\n')
        f.write('   0.0000000e+00   0.0000000e+00   0.0000000e+00   0.0000000e+00   0.0000000e+00   0.0000000e+00   0.0000000e+00\n')
        f.write('   2.5000000e+04   0.0000000e+00   0.5000000e+02   0.0000000e+00   0.0000000e+00   0.0000000e+00   0.0000000e+00\n')
        f.write('   5.0000000e+04   0.0000000e+00   0.0000000e+00   0.0000000e+00   0.0000000e+00   0.0000000e+00   0.0000000e+00\n')
        f.write('   7.5000000e+04   0.0000000e+00   0.5000000e+02   0.0000000e+00   0.0000000e+00   0.0000000e+00   0.0000000e+00\n')
        f.write('   1.0000000e+05   0.0000000e+00   0.0000000e+00   0.0000000e+00   0.0000000e+00   0.0000000e+00   0.0000000e+00\n')
        f.write('   1.2500000e+05   0.0000000e+00   0.5000000e+02   0.0000000e+00   0.0000000e+00   0.0000000e+00   0.0000000e+00\n')
        f.write('   1.5000000e+05   0.0000000e+00   0.0000000e+00   0.0000000e+00   0.0000000e+00   0.0000000e+00   0.0000000e+00\n')
        f.write('   1.7500000e+05   0.0000000e+00   0.5000000e+02   0.0000000e+00   0.0000000e+00   0.0000000e+00   0.0000000e+00\n')
        f.write('   2.0000000e+05   0.0000000e+00   0.0000000e+00   0.0000000e+00   0.0000000e+00   0.0000000e+00   0.0000000e+00\n')
        f.write('   2.2500000e+05   0.0000000e+00   0.5000000e+02   0.0000000e+00   0.0000000e+00   0.0000000e+00   0.0000000e+00\n')
        f.write('   2.5000000e+05   0.0000000e+00   0.0000000e+00   0.0000000e+00   0.0000000e+00   0.0000000e+00   0.0000000e+00\n')
        f.write('   2.7500000e+05   0.0000000e+00   0.5000000e+02   0.0000000e+00   0.0000000e+00   0.0000000e+00   0.0000000e+00\n')
        f.write('   3.0000000e+05   0.0000000e+00   0.0000000e+00   0.0000000e+00   0.0000000e+00   0.0000000e+00   0.0000000e+00\n')

    start = time.time()
    print('Running parallel jemris...')
    os.chdir('jemris_binaries')
    os.system('mpirun -allow-run-as-root --hostfile hostfile pjemris simu_motion.xml')
    os.chdir('..')
    end = time.time()
    print('Simulation took ' + str(end - start))

def simulate_docker():

    for f in os.listdir("jemris_binaries"):
        if f.endswith('.out'): #or f.endswith('.dat'):
            os.remove(os.path.join("jemris_binaries", f))

    start = time.time()
    print('Building jemris docker container and running parallel jemris...')
    os.system("wsl -u root docker run --rm -v /mnt/c/path_to_folder/gammastar_jemris_sim/jemris_binaries:/home/jemris jemris2.9.0 bash -c \"mpirun -allow-run-as-root --hostfile hostfile pjemris simu.xml\" ")
    end = time.time()
    print('Simulation took ' + str(end - start))

def simulate_docker_motion():

    for f in os.listdir("jemris_binaries"):
        if f.endswith('.out') or f.endswith('.dat'):
            os.remove(os.path.join("jemris_binaries", f))

    with open(os.getcwd() + '/jemris_binaries/traj.dat', 'w') as f:
        f.write('   0.0000000e+00   0.0000000e+00   0.0000000e+00\n')
        f.write('   0.0000000e+00   0.0000000e+00   0.0000000e+00   0.0000000e+00   0.0000000e+00   0.0000000e+00   0.0000000e+00\n')
        f.write('   2.5000000e+04   0.0000000e+00   0.5000000e+02   0.0000000e+00   0.0000000e+00   0.0000000e+00   0.0000000e+00\n')
        f.write('   5.0000000e+04   0.0000000e+00   0.0000000e+00   0.0000000e+00   0.0000000e+00   0.0000000e+00   0.0000000e+00\n')
        f.write('   7.5000000e+04   0.0000000e+00   0.5000000e+02   0.0000000e+00   0.0000000e+00   0.0000000e+00   0.0000000e+00\n')
        f.write('   1.0000000e+05   0.0000000e+00   0.0000000e+00   0.0000000e+00   0.0000000e+00   0.0000000e+00   0.0000000e+00\n')
        f.write('   1.2500000e+05   0.0000000e+00   0.5000000e+02   0.0000000e+00   0.0000000e+00   0.0000000e+00   0.0000000e+00\n')
        f.write('   1.5000000e+05   0.0000000e+00   0.0000000e+00   0.0000000e+00   0.0000000e+00   0.0000000e+00   0.0000000e+00\n')
        f.write('   1.7500000e+05   0.0000000e+00   0.5000000e+02   0.0000000e+00   0.0000000e+00   0.0000000e+00   0.0000000e+00\n')
        f.write('   2.0000000e+05   0.0000000e+00   0.0000000e+00   0.0000000e+00   0.0000000e+00   0.0000000e+00   0.0000000e+00\n')
        f.write('   2.2500000e+05   0.0000000e+00   0.5000000e+02   0.0000000e+00   0.0000000e+00   0.0000000e+00   0.0000000e+00\n')
        f.write('   2.5000000e+05   0.0000000e+00   0.0000000e+00   0.0000000e+00   0.0000000e+00   0.0000000e+00   0.0000000e+00\n')
        f.write('   2.7500000e+05   0.0000000e+00   0.5000000e+02   0.0000000e+00   0.0000000e+00   0.0000000e+00   0.0000000e+00\n')
        f.write('   3.0000000e+05   0.0000000e+00   0.0000000e+00   0.0000000e+00   0.0000000e+00   0.0000000e+00   0.0000000e+00\n')

    start = time.time()
    print('Building jemris docker container and running parallel jemris with motion...')
    os.system("wsl -u root docker run --rm -v /mnt/c/path_to_folder/gammastar_jemris_sim/jemris_binaries:/home/jemris jemris2.9.0 bash -c \"mpirun -allow-run-as-root --hostfile hostfile pjemris simu_motion.xml\" ")
    end = time.time()
    print('Simulation took ' + str(end - start))

def store_simulation(store_folder_name, sequence_name):

    print("Storing simulation...")

    if not os.path.isdir("sim_results/" + store_folder_name):
        print("Creating Folder...")
        os.mkdir("sim_results/" + store_folder_name)

    shutil.copy("jemris_binaries/signals.h5", 'sim_results/' + store_folder_name)
    shutil.copy("sequences/pulseq/" + sequence_name + ".seq", 'sim_results/' + store_folder_name)
    shutil.copy("sequences/pulseq/" + sequence_name + ".param", 'sim_results/' + store_folder_name)
    shutil.copy("jemris_binaries/phantom_masks.h5", 'sim_results/' + store_folder_name)

def store_results(store_folder_name, sequence_name, gwc, cwc, cgc, snr, perc_ghost, sharp_score):

    print("Storing results...")

    if not os.path.isdir("sim_results/" + store_folder_name):
        print("Creating Folder...")
        os.mkdir("sim_results/" + store_folder_name)

    file_results = store_folder_name + "/fx.param"

    with open('sim_results/' + file_results, 'w') as f:
        f.write(str(gwc) + '\n')
        f.write(str(cwc) + '\n')
        f.write(str(cgc) + '\n')
        f.write(str(snr) + '\n')
        f.write(str(perc_ghost) + '\n')
        f.write(str(sharp_score) + '\n')

def clean_up():

    print("Cleaning up...")

    for f in os.listdir("jemris_binaries"):
        if f.endswith('.h5'):
            os.remove(os.path.join("jemris_binaries", f))

    for f in os.listdir("sequences/jemris"):
        if f.endswith('.h5') or f.endswith('.xml'):
            os.remove(os.path.join("sequences/jemris", f))

    if os.path.isfile("jemris_binaries/gammastar_sequence_jemris.xml"):
        os.remove("jemris_binaries/gammastar_sequence_jemris.xml")

    if os.path.isfile("jemris_binaries/.jemris_progress.out"):
        os.remove("jemris_binaries/.jemris_progress.out")
