# Supplementary material for: AI-driven and automated MRI sequence optimization in scanner-independent MRI sequences formulated by a domain-specific language
Source: Front Neuroimaging. 2023 May 12;2:1090054. doi: 10.3389/fnimg.2023.1090054 (PMC10406289; doi:10.3389/fnimg.2023.1090054)
Supplement: Supplementary file 1 [file Data_Sheet_1.ZIP › data_generation/gammastar_jemris_sim/docker/dockerfile_jemris2.9.0]

FROM ubuntu:20.04

RUN apt-get clean
RUN apt-get update -y
RUN apt-get install -y wget 
RUN apt-get install -y software-properties-common
RUN apt-get install -y python
#RUN apt-get install -y git
RUN apt install -y libxerces-c-dev
RUN apt-get install -y build-essential
RUN apt-get install -y libssl-dev
RUN apt-get install -y pkg-config
RUN apt-get install -y ginac-tools
RUN apt-get install -y libxerces-c3.2
RUN apt-get install -y libhdf5-cpp-103

##Hack for libsundials-cvode2 which only exists in 18.04
RUN apt-get install -y libblas3
RUN apt-get install -y libklu1
RUN apt-get install -y liblapack3
RUN mkdir sundials
WORKDIR sundials
RUN wget http://archive.ubuntu.com/ubuntu/pool/universe/s/sundials/libsundials-cvode2_2.7.0+dfsg-2build1_amd64.deb
RUN dpkg -i libsundials-cvode2_2.7.0+dfsg-2build1_amd64.deb
WORKDIR ../

#RUN apt-get install -y mpi-default-dev
#RUN apt-get install -y libopenmpi-dev
RUN apt-get install -y openmpi-bin
#RUN apt-get install -y mpich

RUN mkdir jemrisdir 
WORKDIR jemrisdir
RUN wget http://www.jemris.org/get/jemris-2.9.0-Linux.deb --no-check-certificate
RUN dpkg -i jemris-2.9.0-Linux.deb
WORKDIR ..
RUN mkdir /home/jemris
WORKDIR /home/jemris
