# Supplementary material for: AI-driven and automated MRI sequence optimization in scanner-independent MRI sequences formulated by a domain-specific language
Source: Front Neuroimaging. 2023 May 12;2:1090054. doi: 10.3389/fnimg.2023.1090054 (PMC10406289; doi:10.3389/fnimg.2023.1090054)
Supplement: Supplementary file 1 [file Data_Sheet_1.ZIP › data_generation/gammastar_jemris_sim/generate_training_database.py]

import core.gstar_simple_recon as simple_recon
import core.gstar_calc_metrics as metrics
import os
import numpy as np
import json
import matplotlib.pyplot as plt

target_resolution = [1, 1]

rootdir = 'sim_results/'

for subdir, dirs, files in os.walk(rootdir):

    if not (subdir == 'sim_results/'):

        if subdir[12:15] == 'RUN':

            #metrics.plot_motion_trajectory()

            simulation_name = subdir[12:len(subdir)]

            print('\n' + simulation_name + '\n')

            input_params = simple_recon.read_input_params('/' + subdir + '/', simulation_name)

            imspace, imspace_noise = simple_recon.apply_image_reconstruction('sim_results/' + simulation_name + '/signals.h5', '', input_params, target_resolution, False, False)

            recon_masks = metrics.get_masks('sim_results/' + simulation_name + '/phantom_masks.h5', imspace, imspace_noise, target_resolution, False, '')

            output_params = {}
            gwc = metrics.calc_contrast(imspace, recon_masks[:, :, 3], recon_masks[:, :, 4])
            output_params['GWC'] = gwc
            print("Gray/White matter contrast is ", str(gwc))

            cwc = metrics.calc_contrast(imspace, recon_masks[:, :, 0], recon_masks[:, :, 3])
            output_params['CWC'] = cwc
            print("CSF/White matter contrast is ", str(cwc))

            cgc = metrics.calc_contrast(imspace, recon_masks[:, :, 0], recon_masks[:, :, 4])
            output_params['CGC'] = cgc
            print("CSF/Gray matter contrast is ", str(cgc))

            snr_csf = metrics.calc_snr(imspace, imspace_noise, recon_masks[:, :, 0], recon_masks[:, :, 6])
            output_params['SNR_CSF'] = snr_csf
            print("SNR_CSF is ", str(snr_csf))

            snr_gm = metrics.calc_snr(imspace, imspace_noise, recon_masks[:, :, 4], recon_masks[:, :, 6])
            output_params['SNR_GM'] = snr_gm
            print("SNR_GM is ", str(snr_gm))

            snr_wm = metrics.calc_snr(imspace, imspace_noise, recon_masks[:, :, 3], recon_masks[:, :, 6])
            output_params['SNR_WM'] = snr_wm
            print("SNR_WM is ", str(snr_wm))

            perc_ghost = metrics.calc_ghosting(imspace, recon_masks[:, :, 5])
            output_params['GHOST'] = perc_ghost
            print("Percentage signal ghosting is ", str(perc_ghost))

            sharp_score = metrics.calc_sharpness(imspace, recon_masks[:, :, 1], recon_masks[:, :, 2])
            output_params['SHARPNESS'] = sharp_score
            print("Sharpness score is ", str(sharp_score))

            homogeneity_corr = metrics.calc_homogeneity_metrics(imspace, recon_masks[:, :, 7])
            output_params['HOMOGENEITY'] = homogeneity_corr
            print("Homogeneity (Correlation) score is ", str(homogeneity_corr))

            #Here we check if additional data exists to calculate motion and distortion insensitivity measures
            s_path = subdir[0:11] + '/S_' + subdir[12:len(subdir)]
            if os.path.isdir(s_path):
                s_path_valid = True
            else:
                s_path_valid = False

            s_path_mot = subdir[0:11] + '/S_' + subdir[12:len(subdir)] + '_mot'
            if os.path.isdir(s_path_mot):
                s_path_mot_valid = True
            else:
                s_path_mot_valid = False

            s_path_off = subdir[0:11] + '/S_' + subdir[12:len(subdir)] + '_off'
            if os.path.isdir(s_path_off):
                s_path_off_valid = True
            else:
                s_path_off_valid = False

            if s_path_valid and s_path_mot_valid:

                #input_params = simple_recon.read_input_params('/' + s_path + '/', simulation_name)

                #print(input_params)

                imspace_s, noise = simple_recon.apply_image_reconstruction(s_path + '/signals.h5', '', input_params, target_resolution, False, False)
                imspace_s_mot, noise = simple_recon.apply_image_reconstruction(s_path_mot + '/signals.h5', '', input_params, target_resolution, False, False)

                mot_corr, mot_shift = metrics.calc_correlation_metrics(np.asarray(imspace_s), np.asarray(imspace_s_mot), 2)

                print("Motion sensitivity is ", 1.0-mot_corr)

                output_params['MOTION SENS'] = str(1.0-mot_corr)

            else:

                output_params['MOTION SENS'] = ''

            if s_path_valid and s_path_off_valid:

                #input_params = simple_recon.read_input_params('/' + s_path + '/', simulation_name)

                #print(input_params)

                imspace_s, noise = simple_recon.apply_image_reconstruction(s_path + '/signals.h5', '', input_params, target_resolution, False, False)
                imspace_s_off, noise = simple_recon.apply_image_reconstruction(s_path_off + '/signals.h5', '', input_params, target_resolution, False, False)

                dist_corr, dist_shift = metrics.calc_correlation_metrics(np.asarray(imspace_s), np.asarray(imspace_s_off), 2)

                print("Distortion sensitivity is ", np.abs(dist_shift)/imspace_s.shape[0])
                #print("Distortion correlation is ", dist_corr)

                #output_params['DISTORTION CORR'] = str(dist_corr)
                output_params['DISTORTION SENS'] = str(np.abs(dist_shift)/imspace_s.shape[0])

            else:

                #output_params['DISTORTION CORR'] = ''
                output_params['DISTORTION SENS'] = ''

            #We write json files with input and output parameters
            input_params_json = {}
            for key in input_params:

                if key == 'Reconstruction':
                    key_json = 'SEQUENCE'
                    val_json = input_params[key][0:-1]
                    cur_seq = val_json
                    input_params_json[key_json] = val_json
                elif key == '[MATRIX]\n':
                    input_params_json['numberOfRows'] = input_params[key][0:2]
                    input_params_json['numberOfColumns'] = input_params[key][0:2]
                elif key == '[MEASUREMENT TIME]\n':
                    output_params['TA'] = input_params[key]
                elif key == '[ETL]\n' and (cur_seq == 'EPI' or cur_seq == 'SE-EPI'):
                    input_params_json['EPI FACTOR'] = input_params[key][0:-1]
                    input_params_json['ETL'] = ""
                elif key == '[ETL]\n' and (cur_seq == 'BSSFP'):
                    input_params_json['EPI FACTOR'] = ""
                    input_params_json['ETL'] = ""
                elif key == '[ETL]\n' and (cur_seq == 'RARE'):
                    input_params_json['EPI FACTOR'] = ""
                    input_params_json['ETL'] = input_params[key][0:-1]
                elif key == '[INVERSION RECOVERY]\n':
                    input_params_json['INVERSION RECOVERY'] = ""
                else:
                    key_json = key[1:-2]
                    val_json = input_params[key][0:-1]
                    input_params_json[key_json] = val_json

            with open('training_database/' + simulation_name + '_input.json', "w") as infile:
                json.dump(input_params_json, infile)

            with open('training_database/' + simulation_name + '_output.json', "w") as outfile:
                json.dump(output_params, outfile)
