# Supplementary material for: AI-driven and automated MRI sequence optimization in scanner-independent MRI sequences formulated by a domain-specific language
Source: Front Neuroimaging. 2023 May 12;2:1090054. doi: 10.3389/fnimg.2023.1090054 (PMC10406289; doi:10.3389/fnimg.2023.1090054)
Supplement: Supplementary file 1 [file Data_Sheet_1.ZIP › data_generation/gammastar_jemris_sim/jemris_binaries/simu.xml]

<?xml version="1.0" encoding="utf-8"?>
<simulate name="JEMRIS">
   <sequence name="gammastar_sequence_jemris" uri="gammastar_sequence_jemris.xml"/>
   <sample name="custom" uri="sample.h5"/>
   <RXcoilarray uri="uniform.xml"/>
   <TXcoilarray uri="uniform.xml"/>
   <parameter ConcomitantFields="0" EvolutionPrefix="evol" EvolutionSteps="0" RandomNoise="0"/>
   <model name="Bloch" type="CVODE"/>
</simulate>
