# Supplementary material for: AI-driven and automated MRI sequence optimization in scanner-independent MRI sequences formulated by a domain-specific language
Source: Front Neuroimaging. 2023 May 12;2:1090054. doi: 10.3389/fnimg.2023.1090054 (PMC10406289; doi:10.3389/fnimg.2023.1090054)
Supplement: Supplementary file 1 [file Data_Sheet_1.ZIP › data_generation/gammastar_jemris_sim/jemris_phantoms/generate_phantoms.py]

"""

    Main file for square phantom design
    Author: jhu

"""

import h5py
import numpy as np
import math

def get_circle_phantom(sim_offres):

    ##Basic settings
    dr = 1

    #Open the image file
    x = np.zeros((int(100/dr), int(100/dr), 5))
    f = h5py.File('jemris_phantoms/custom_phantom.h5', 'r+')
    del f['sample/data']
    dset = f.create_dataset('sample/data', data=x)
    data = f['sample/data']
    resolution = f['sample/resolution']
    resolution[0] = dr
    resolution[1] = dr
    resolution[2] = dr

    #Open the mask file
    x = np.zeros((int(100/dr), int(100/dr), 5)) #0: csf, #1: csf structure, #2 structure in csf_structure, #3 white matter, #4 gray matter
    mask_file = h5py.File('jemris_phantoms/phantom_masks.h5', 'w')
    mask_file.create_dataset('sample/data', data=x)
    masks = mask_file['sample/data']
    res = np.zeros(3)
    mask_res = mask_file.create_dataset('sample/resolution', data=res)
    mask_resolution = mask_file['sample/resolution']
    mask_resolution[0] = dr
    mask_resolution[1] = dr
    mask_resolution[2] = dr

    print('Filling circle....')
    for x in range(0,int(100/dr)):
        for y in range(0,int(100/dr)):

            if (x-100/dr/2)*(x-100/dr/2) + (y-100/dr/2)*(y-100/dr/2) < (100/dr/4)*(100/dr/6):
                data[x,y,0] = 1.4
                data[x,y,1] = 1/200
                data[x,y,2] = 1/100
                data[x,y,3] = 1/100

                if sim_offres:
                    data[x,y,4] = 200*2*math.pi
                else:
                    data[x, y, 4] = 0

                masks[x,y,0] = 1
                masks[x, y, 1] = 1
                masks[x, y, 2] = 1
                masks[x, y, 3] = 1
                masks[x, y, 4] = 1

    f.close()

    mask_file.close()


def get_squares_phantom(simulate_offres):

    ##Basic settings
    mask_safety_boundary = 15 #mm
    dr = 0.5
    structure_size = 5 #mm
    linesize = int(5/dr)

    #Open the image file
    x = np.zeros((int(100/dr), int(100/dr), 5))
    f = h5py.File('jemris_phantoms/custom_phantom.h5', 'r+')
    del f['sample/data']
    dset = f.create_dataset('sample/data', data=x)
    data = f['sample/data']
    resolution = f['sample/resolution']
    resolution[0] = dr
    resolution[1] = dr
    resolution[2] = dr

    #Open the mask file
    x = np.zeros((int(100/dr), int(100/dr), 5)) #0: csf, #1: csf structure, #2 structure in csf_structure, #3 white matter, #4 gray matter
    mask_file = h5py.File('jemris_phantoms/phantom_masks.h5', 'w')
    mask_file.create_dataset('sample/data', data=x)
    masks = mask_file['sample/data']
    res = np.zeros(3)
    mask_res = mask_file.create_dataset('sample/resolution', data=res)
    mask_resolution = mask_file['sample/resolution']
    mask_resolution[0] = dr
    mask_resolution[1] = dr
    mask_resolution[2] = dr

    print('Filling csf square....')
    for x in range(0,int(100/dr/2)):
        for y in range(0,int(100/dr/2)):
            data[x,y,0] = 1.4
            data[x,y,1] = 1/3500
            data[x,y,2] = 1/2000
            data[x,y,3] = 1/120

            if simulate_offres:
                data[x,y,4] = 200*2*math.pi
            else:
                data[x, y, 4] = 0

    for x in range(int(mask_safety_boundary/dr),int(100/dr/2)-int(mask_safety_boundary/dr)):
        for y in range(int(mask_safety_boundary/dr),int(100/dr/2)-int(mask_safety_boundary/dr)):
            masks[x, y, 0] = 1

    print('Filling csf square with structures....')
    for x in range(int(100/dr/2),int(100/dr)):
        for y in range(0,int(100/dr/2)):
            masks[x,y,1] = 1

    x = int(100/dr/2)
    if np.mod(x,linesize) == 0:
        x = x+1

    while x < int(100/dr):
        for y in range(0,int(100/dr/2)):
            data[x, y, 0] = 1.4
            data[x, y, 1] = 1 / 3500
            data[x, y, 2] = 1 / 2000
            data[x, y, 3] = 1 / 120
            if simulate_offres:
                data[x, y, 4] = 200 * 2 * math.pi
            else:
                data[x, y, 4] = 0
            masks[x, y, 2] = 1

        if np.mod(x,linesize) == 0:
            x = x+linesize+1
        else:
            x = x +1

    print('Filling white matter square....')
    for x in range(0, int(100/dr/2)):
        for y in range(int(100/dr/2),int(100/dr)):
            data[x,y,0] = 0.6
            data[x,y,1] = 1/1000
            data[x,y,2] = 1/70
            data[x,y,3] = 1/53
            if simulate_offres:
                data[x, y, 4] = 200 * 2 * math.pi
            else:
                data[x, y, 4] = 0

    for x in range(int(mask_safety_boundary/dr), int(100/dr/2)-int(mask_safety_boundary/dr)):
        for y in range(int(100/dr/2)+int(mask_safety_boundary/dr),int(100/dr)-int(mask_safety_boundary/dr)):
            masks[x, y, 3] = 1

    print('Filling gray matter square....')
    for x in range(int(100/dr/2), int(100/dr)):
        for y in range(int(100/dr/2),int(100/dr)):
            data[x, y, 0] = 0.8
            data[x, y, 1] = 1 / 1600
            data[x, y, 2] = 1 / 100
            data[x, y, 3] = 1 / 66
            if simulate_offres:
                data[x, y, 4] = 200 * 2 * math.pi
            else:
                data[x, y, 4] = 0

    for x in range(int(100/dr/2)+int(mask_safety_boundary/dr), int(100/dr)-int(mask_safety_boundary/dr)):
        for y in range(int(100/dr/2)+int(mask_safety_boundary/dr),int(100/dr)-int(mask_safety_boundary/dr)):
            masks[x, y, 4] = 1

    f.close()

    mask_file.close()
