# Supplementary material for: AI-driven and automated MRI sequence optimization in scanner-independent MRI sequences formulated by a domain-specific language
Source: Front Neuroimaging. 2023 May 12;2:1090054. doi: 10.3389/fnimg.2023.1090054 (PMC10406289; doi:10.3389/fnimg.2023.1090054)
Supplement: Supplementary file 1 [file Data_Sheet_1.ZIP › data_generation/gammastar_jemris_sim/multi_sim_script.py]

import sim_func
import os
import jemris_phantoms.generate_phantoms as phantom

simulation_environment = "docker" #docker or windows
phantom_name = 'custom_phantom'
target_resolution = [1, 1]
sim_mode = 1 #0 = tissue properties, 1 = system imperfections

if sim_mode == 0:

    phantom.get_squares_phantom(False)

    #Iterate through all file in sequence folder
    for f in os.listdir("sequences/pulseq/"):
        if f.endswith('.seq'):
            if not os.path.isdir("sim_results/" + f[0:-4]):
                print('Processing ' + f[0:len(f)-4])
                sim_func.get_image_params(False, False, simulation_environment, phantom_name, f[0:len(f)-4], target_resolution, sim_mode)
            else:
                print(f + "Already processed!")

elif sim_mode == 1:

    # Iterate through all file in sequence folder
    for f in os.listdir("sequences/pulseq/"):
        if f.endswith('.seq'):

            if not os.path.isdir("sim_results/S_" + f[0:-4]):
                print('Processing ' + f[0:len(f) - 4])
                phantom.get_circle_phantom(False)
                sim_func.get_image_params(False, False, simulation_environment, phantom_name, f[0:len(f) - 4], target_resolution, sim_mode)
                sim_func.get_image_params(True, False, simulation_environment, phantom_name, f[0:len(f) - 4], target_resolution, sim_mode)
                phantom.get_circle_phantom(True)
                sim_func.get_image_params(False, True, simulation_environment, phantom_name, f[0:len(f) - 4], target_resolution, sim_mode)
            else:
                print(f + "Already processed!")
