# Supplementary material for: AI-driven and automated MRI sequence optimization in scanner-independent MRI sequences formulated by a domain-specific language
Source: Front Neuroimaging. 2023 May 12;2:1090054. doi: 10.3389/fnimg.2023.1090054 (PMC10406289; doi:10.3389/fnimg.2023.1090054)
Supplement: Supplementary file 1 [file Data_Sheet_1.ZIP › data_generation/gammastar_jemris_sim/sequences/pulseq/RUN1_BSSFP160.seq]

[VERSION]
major 1
minor 3
revision 0

[DEFINITIONS]
Scan_ID 1
Num_Blocks 863
Rot_Matrix 1 0 0 0 1 0 0 0 1

# Format of blocks:
# #  D  RF  GX  GY  GZ  ADC  EXT
[BLOCKS]
1  0  1  0  0  1  0  0
2  1  0  0  0  0  0  0
3  0  0  2  3  4  0  0
4  0  0  5  0  0  0  0
5  0  0  2  6  4  0  0
6  2  0  0  0  0  0  0
7  0  2  0  0  1  0  0
8  1  0  0  0  0  0  0
9  0  0  2  3  4  0  0
10  0  0  5  0  0  0  0
11  0  0  2  6  4  0  0
12  2  0  0  0  0  0  0
13  0  3  0  0  1  0  0
14  1  0  0  0  0  0  0
15  0  0  2  3  4  0  0
16  0  0  5  0  0  0  0
17  0  0  2  6  4  0  0
18  2  0  0  0  0  0  0
19  0  4  0  0  1  0  0
20  1  0  0  0  0  0  0
21  0  0  2  3  4  0  0
22  0  0  5  0  0  0  0
23  0  0  2  6  4  0  0
24  2  0  0  0  0  0  0
25  0  5  0  0  1  0  0
26  1  0  0  0  0  0  0
27  0  0  2  3  4  0  0
28  0  0  5  0  0  0  0
29  0  0  2  6  4  0  0
30  2  0  0  0  0  0  0
31  0  6  0  0  1  0  0
32  1  0  0  0  0  0  0
33  0  0  2  3  4  0  0
34  0  0  5  0  0  0  0
35  0  0  2  6  4  0  0
36  2  0  0  0  0  0  0
37  0  7  0  0  1  0  0
38  1  0  0  0  0  0  0
39  0  0  2  3  4  0  0
40  0  0  5  0  0  0  0
41  0  0  2  6  4  0  0
42  2  0  0  0  0  0  0
43  0  8  0  0  1  0  0
44  1  0  0  0  0  0  0
45  0  0  2  3  4  0  0
46  0  0  5  0  0  0  0
47  0  0  2  6  4  0  0
48  2  0  0  0  0  0  0
49  0  9  0  0  1  0  0
50  1  0  0  0  0  0  0
51  0  0  2  3  4  0  0
52  0  0  5  0  0  1  0
53  0  0  2  6  4  0  0
54  2  0  0  0  0  0  0
55  0  8  0  0  1  0  0
56  1  0  0  0  0  0  0
57  0  0  2  7  4  0  0
58  0  0  5  0  0  2  0
59  0  0  2  8  4  0  0
60  2  0  0  0  0  0  0
61  0  9  0  0  1  0  0
62  1  0  0  0  0  0  0
63  0  0  2  9  4  0  0
64  0  0  5  0  0  1  0
65  0  0  2  10  4  0  0
66  2  0  0  0  0  0  0
67  0  8  0  0  1  0  0
68  1  0  0  0  0  0  0
69  0  0  2  11  4  0  0
70  0  0  5  0  0  2  0
71  0  0  2  12  4  0  0
72  2  0  0  0  0  0  0
73  0  9  0  0  1  0  0
74  1  0  0  0  0  0  0
75  0  0  2  13  4  0  0
76  0  0  5  0  0  1  0
77  0  0  2  14  4  0  0
78  2  0  0  0  0  0  0
79  0  8  0  0  1  0  0
80  1  0  0  0  0  0  0
81  0  0  2  15  4  0  0
82  0  0  5  0  0  2  0
83  0  0  2  16  4  0  0
84  2  0  0  0  0  0  0
85  0  9  0  0  1  0  0
86  1  0  0  0  0  0  0
87  0  0  2  17  4  0  0
88  0  0  5  0  0  1  0
89  0  0  2  18  4  0  0
90  2  0  0  0  0  0  0
91  0  8  0  0  1  0  0
92  1  0  0  0  0  0  0
93  0  0  2  19  4  0  0
94  0  0  5  0  0  2  0
95  0  0  2  20  4  0  0
96  2  0  0  0  0  0  0
97  0  9  0  0  1  0  0
98  1  0  0  0  0  0  0
99  0  0  2  21  4  0  0
100  0  0  5  0  0  1  0
101  0  0  2  22  4  0  0
102  2  0  0  0  0  0  0
103  0  8  0  0  1  0  0
104  1  0  0  0  0  0  0
105  0  0  2  23  4  0  0
106  0  0  5  0  0  2  0
107  0  0  2  24  4  0  0
108  2  0  0  0  0  0  0
109  0  9  0  0  1  0  0
110  1  0  0  0  0  0  0
111  0  0  2  25  4  0  0
112  0  0  5  0  0  1  0
113  0  0  2  26  4  0  0
114  2  0  0  0  0  0  0
115  0  8  0  0  1  0  0
116  1  0  0  0  0  0  0
117  0  0  2  27  4  0  0
118  0  0  5  0  0  2  0
119  0  0  2  28  4  0  0
120  2  0  0  0  0  0  0
121  0  9  0  0  1  0  0
122  1  0  0  0  0  0  0
123  0  0  2  29  4  0  0
124  0  0  5  0  0  1  0
125  0  0  2  30  4  0  0
126  2  0  0  0  0  0  0
127  0  8  0  0  1  0  0
128  1  0  0  0  0  0  0
129  0  0  2  31  4  0  0
130  0  0  5  0  0  2  0
131  0  0  2  32  4  0  0
132  2  0  0  0  0  0  0
133  0  9  0  0  1  0  0
134  1  0  0  0  0  0  0
135  0  0  2  33  4  0  0
136  0  0  5  0  0  1  0
137  0  0  2  34  4  0  0
138  2  0  0  0  0  0  0
139  0  8  0  0  1  0  0
140  1  0  0  0  0  0  0
141  0  0  2  35  4  0  0
142  0  0  5  0  0  2  0
143  0  0  2  36  4  0  0
144  2  0  0  0  0  0  0
145  0  9  0  0  1  0  0
146  1  0  0  0  0  0  0
147  0  0  2  37  4  0  0
148  0  0  5  0  0  1  0
149  0  0  2  38  4  0  0
150  2  0  0  0  0  0  0
151  0  8  0  0  1  0  0
152  1  0  0  0  0  0  0
153  0  0  2  39  4  0  0
154  0  0  5  0  0  2  0
155  0  0  2  40  4  0  0
156  2  0  0  0  0  0  0
157  0  9  0  0  1  0  0
158  1  0  0  0  0  0  0
159  0  0  2  41  4  0  0
160  0  0  5  0  0  1  0
161  0  0  2  42  4  0  0
162  2  0  0  0  0  0  0
163  0  8  0  0  1  0  0
164  1  0  0  0  0  0  0
165  0  0  2  43  4  0  0
166  0  0  5  0  0  2  0
167  0  0  2  44  4  0  0
168  2  0  0  0  0  0  0
169  0  9  0  0  1  0  0
170  1  0  0  0  0  0  0
171  0  0  2  45  4  0  0
172  0  0  5  0  0  1  0
173  0  0  2  46  4  0  0
174  2  0  0  0  0  0  0
175  0  8  0  0  1  0  0
176  1  0  0  0  0  0  0
177  0  0  2  47  4  0  0
178  0  0  5  0  0  2  0
179  0  0  2  48  4  0  0
180  2  0  0  0  0  0  0
181  0  9  0  0  1  0  0
182  1  0  0  0  0  0  0
183  0  0  2  49  4  0  0
184  0  0  5  0  0  1  0
185  0  0  2  50  4  0  0
186  2  0  0  0  0  0  0
187  0  8  0  0  1  0  0
188  1  0  0  0  0  0  0
189  0  0  2  51  4  0  0
190  0  0  5  0  0  2  0
191  0  0  2  52  4  0  0
192  2  0  0  0  0  0  0
193  0  9  0  0  1  0  0
194  1  0  0  0  0  0  0
195  0  0  2  53  4  0  0
196  0  0  5  0  0  1  0
197  0  0  2  54  4  0  0
198  2  0  0  0  0  0  0
199  0  8  0  0  1  0  0
200  1  0  0  0  0  0  0
201  0  0  2  55  4  0  0
202  0  0  5  0  0  2  0
203  0  0  2  56  4  0  0
204  2  0  0  0  0  0  0
205  0  9  0  0  1  0  0
206  1  0  0  0  0  0  0
207  0  0  2  57  4  0  0
208  0  0  5  0  0  1  0
209  0  0  2  58  4  0  0
210  2  0  0  0  0  0  0
211  0  8  0  0  1  0  0
212  1  0  0  0  0  0  0
213  0  0  2  59  4  0  0
214  0  0  5  0  0  2  0
215  0  0  2  60  4  0  0
216  2  0  0  0  0  0  0
217  0  9  0  0  1  0  0
218  1  0  0  0  0  0  0
219  0  0  2  61  4  0  0
220  0  0  5  0  0  1  0
221  0  0  2  62  4  0  0
222  2  0  0  0  0  0  0
223  0  8  0  0  1  0  0
224  1  0  0  0  0  0  0
225  0  0  2  63  4  0  0
226  0  0  5  0  0  2  0
227  0  0  2  64  4  0  0
228  2  0  0  0  0  0  0
229  0  9  0  0  1  0  0
230  1  0  0  0  0  0  0
231  0  0  2  65  4  0  0
232  0  0  5  0  0  1  0
233  0  0  2  66  4  0  0
234  2  0  0  0  0  0  0
235  0  8  0  0  1  0  0
236  1  0  0  0  0  0  0
237  0  0  2  67  4  0  0
238  0  0  5  0  0  2  0
239  0  0  2  68  4  0  0
240  2  0  0  0  0  0  0
241  0  9  0  0  1  0  0
242  1  0  0  0  0  0  0
243  0  0  2  69  4  0  0
244  0  0  5  0  0  1  0
245  0  0  2  69  4  0  0
246  2  0  0  0  0  0  0
247  0  8  0  0  1  0  0
248  1  0  0  0  0  0  0
249  0  0  2  68  4  0  0
250  0  0  5  0  0  2  0
251  0  0  2  67  4  0  0
252  2  0  0  0  0  0  0
253  0  9  0  0  1  0  0
254  1  0  0  0  0  0  0
255  0  0  2  66  4  0  0
256  0  0  5  0  0  1  0
257  0  0  2  65  4  0  0
258  2  0  0  0  0  0  0
259  0  8  0  0  1  0  0
260  1  0  0  0  0  0  0
261  0  0  2  64  4  0  0
262  0  0  5  0  0  2  0
263  0  0  2  63  4  0  0
264  2  0  0  0  0  0  0
265  0  9  0  0  1  0  0
266  1  0  0  0  0  0  0
267  0  0  2  62  4  0  0
268  0  0  5  0  0  1  0
269  0  0  2  61  4  0  0
270  2  0  0  0  0  0  0
271  0  8  0  0  1  0  0
272  1  0  0  0  0  0  0
273  0  0  2  60  4  0  0
274  0  0  5  0  0  2  0
275  0  0  2  59  4  0  0
276  2  0  0  0  0  0  0
277  0  9  0  0  1  0  0
278  1  0  0  0  0  0  0
279  0  0  2  58  4  0  0
280  0  0  5  0  0  1  0
281  0  0  2  57  4  0  0
282  2  0  0  0  0  0  0
283  0  8  0  0  1  0  0
284  1  0  0  0  0  0  0
285  0  0  2  56  4  0  0
286  0  0  5  0  0  2  0
287  0  0  2  55  4  0  0
288  2  0  0  0  0  0  0
289  0  9  0  0  1  0  0
290  1  0  0  0  0  0  0
291  0  0  2  54  4  0  0
292  0  0  5  0  0  1  0
293  0  0  2  53  4  0  0
294  2  0  0  0  0  0  0
295  0  8  0  0  1  0  0
296  1  0  0  0  0  0  0
297  0  0  2  52  4  0  0
298  0  0  5  0  0  2  0
299  0  0  2  51  4  0  0
300  2  0  0  0  0  0  0
301  0  9  0  0  1  0  0
302  1  0  0  0  0  0  0
303  0  0  2  50  4  0  0
304  0  0  5  0  0  1  0
305  0  0  2  49  4  0  0
306  2  0  0  0  0  0  0
307  0  8  0  0  1  0  0
308  1  0  0  0  0  0  0
309  0  0  2  48  4  0  0
310  0  0  5  0  0  2  0
311  0  0  2  47  4  0  0
312  2  0  0  0  0  0  0
313  0  9  0  0  1  0  0
314  1  0  0  0  0  0  0
315  0  0  2  46  4  0  0
316  0  0  5  0  0  1  0
317  0  0  2  45  4  0  0
318  2  0  0  0  0  0  0
319  0  8  0  0  1  0  0
320  1  0  0  0  0  0  0
321  0  0  2  44  4  0  0
322  0  0  5  0  0  2  0
323  0  0  2  43  4  0  0
324  2  0  0  0  0  0  0
325  0  9  0  0  1  0  0
326  1  0  0  0  0  0  0
327  0  0  2  42  4  0  0
328  0  0  5  0  0  1  0
329  0  0  2  41  4  0  0
330  2  0  0  0  0  0  0
331  0  8  0  0  1  0  0
332  1  0  0  0  0  0  0
333  0  0  2  40  4  0  0
334  0  0  5  0  0  2  0
335  0  0  2  39  4  0  0
336  2  0  0  0  0  0  0
337  0  9  0  0  1  0  0
338  1  0  0  0  0  0  0
339  0  0  2  38  4  0  0
340  0  0  5  0  0  1  0
341  0  0  2  37  4  0  0
342  2  0  0  0  0  0  0
343  0  8  0  0  1  0  0
344  1  0  0  0  0  0  0
345  0  0  2  36  4  0  0
346  0  0  5  0  0  2  0
347  0  0  2  35  4  0  0
348  2  0  0  0  0  0  0
349  0  9  0  0  1  0  0
350  1  0  0  0  0  0  0
351  0  0  2  34  4  0  0
352  0  0  5  0  0  1  0
353  0  0  2  33  4  0  0
354  2  0  0  0  0  0  0
355  0  8  0  0  1  0  0
356  1  0  0  0  0  0  0
357  0  0  2  32  4  0  0
358  0  0  5  0  0  2  0
359  0  0  2  31  4  0  0
360  2  0  0  0  0  0  0
361  0  9  0  0  1  0  0
362  1  0  0  0  0  0  0
363  0  0  2  30  4  0  0
364  0  0  5  0  0  1  0
365  0  0  2  29  4  0  0
366  2  0  0  0  0  0  0
367  0  8  0  0  1  0  0
368  1  0  0  0  0  0  0
369  0  0  2  28  4  0  0
370  0  0  5  0  0  2  0
371  0  0  2  27  4  0  0
372  2  0  0  0  0  0  0
373  0  9  0  0  1  0  0
374  1  0  0  0  0  0  0
375  0  0  2  26  4  0  0
376  0  0  5  0  0  1  0
377  0  0  2  25  4  0  0
378  2  0  0  0  0  0  0
379  0  8  0  0  1  0  0
380  1  0  0  0  0  0  0
381  0  0  2  24  4  0  0
382  0  0  5  0  0  2  0
383  0  0  2  23  4  0  0
384  2  0  0  0  0  0  0
385  0  9  0  0  1  0  0
386  1  0  0  0  0  0  0
387  0  0  2  22  4  0  0
388  0  0  5  0  0  1  0
389  0  0  2  21  4  0  0
390  2  0  0  0  0  0  0
391  0  8  0  0  1  0  0
392  1  0  0  0  0  0  0
393  0  0  2  20  4  0  0
394  0  0  5  0  0  2  0
395  0  0  2  19  4  0  0
396  2  0  0  0  0  0  0
397  0  9  0  0  1  0  0
398  1  0  0  0  0  0  0
399  0  0  2  18  4  0  0
400  0  0  5  0  0  1  0
401  0  0  2  17  4  0  0
402  2  0  0  0  0  0  0
403  0  8  0  0  1  0  0
404  1  0  0  0  0  0  0
405  0  0  2  16  4  0  0
406  0  0  5  0  0  2  0
407  0  0  2  15  4  0  0
408  2  0  0  0  0  0  0
409  0  9  0  0  1  0  0
410  1  0  0  0  0  0  0
411  0  0  2  14  4  0  0
412  0  0  5  0  0  1  0
413  0  0  2  13  4  0  0
414  2  0  0  0  0  0  0
415  0  8  0  0  1  0  0
416  1  0  0  0  0  0  0
417  0  0  2  12  4  0  0
418  0  0  5  0  0  2  0
419  0  0  2  11  4  0  0
420  2  0  0  0  0  0  0
421  0  9  0  0  1  0  0
422  1  0  0  0  0  0  0
423  0  0  2  10  4  0  0
424  0  0  5  0  0  1  0
425  0  0  2  9  4  0  0
426  2  0  0  0  0  0  0
427  0  8  0  0  1  0  0
428  1  0  0  0  0  0  0
429  0  0  2  8  4  0  0
430  0  0  5  0  0  2  0
431  0  0  2  7  4  0  0
432  2  0  0  0  0  0  0
433  0  1  0  0  1  0  0
434  1  0  0  0  0  0  0
435  0  0  2  3  4  0  0
436  0  0  5  0  0  0  0
437  0  0  2  6  4  0  0
438  2  0  0  0  0  0  0
439  0  2  0  0  1  0  0
440  1  0  0  0  0  0  0
441  0  0  2  3  4  0  0
442  0  0  5  0  0  0  0
443  0  0  2  6  4  0  0
444  2  0  0  0  0  0  0
445  0  3  0  0  1  0  0
446  1  0  0  0  0  0  0
447  0  0  2  3  4  0  0
448  0  0  5  0  0  0  0
449  0  0  2  6  4  0  0
450  2  0  0  0  0  0  0
451  0  4  0  0  1  0  0
452  1  0  0  0  0  0  0
453  0  0  2  3  4  0  0
454  0  0  5  0  0  0  0
455  0  0  2  6  4  0  0
456  2  0  0  0  0  0  0
457  0  5  0  0  1  0  0
458  1  0  0  0  0  0  0
459  0  0  2  3  4  0  0
460  0  0  5  0  0  0  0
461  0  0  2  6  4  0  0
462  2  0  0  0  0  0  0
463  0  6  0  0  1  0  0
464  1  0  0  0  0  0  0
465  0  0  2  3  4  0  0
466  0  0  5  0  0  0  0
467  0  0  2  6  4  0  0
468  2  0  0  0  0  0  0
469  0  7  0  0  1  0  0
470  1  0  0  0  0  0  0
471  0  0  2  3  4  0  0
472  0  0  5  0  0  0  0
473  0  0  2  6  4  0  0
474  2  0  0  0  0  0  0
475  0  8  0  0  1  0  0
476  1  0  0  0  0  0  0
477  0  0  2  3  4  0  0
478  0  0  5  0  0  0  0
479  0  0  2  6  4  0  0
480  2  0  0  0  0  0  0
481  0  9  0  0  1  0  0
482  1  0  0  0  0  0  0
483  0  0  2  3  4  0  0
484  0  0  5  0  0  1  0
485  0  0  2  6  4  0  0
486  2  0  0  0  0  0  0
487  0  8  0  0  1  0  0
488  1  0  0  0  0  0  0
489  0  0  2  7  4  0  0
490  0  0  5  0  0  2  0
491  0  0  2  8  4  0  0
492  2  0  0  0  0  0  0
493  0  9  0  0  1  0  0
494  1  0  0  0  0  0  0
495  0  0  2  9  4  0  0
496  0  0  5  0  0  1  0
497  0  0  2  10  4  0  0
498  2  0  0  0  0  0  0
499  0  8  0  0  1  0  0
500  1  0  0  0  0  0  0
501  0  0  2  11  4  0  0
502  0  0  5  0  0  2  0
503  0  0  2  12  4  0  0
504  2  0  0  0  0  0  0
505  0  9  0  0  1  0  0
506  1  0  0  0  0  0  0
507  0  0  2  13  4  0  0
508  0  0  5  0  0  1  0
509  0  0  2  14  4  0  0
510  2  0  0  0  0  0  0
511  0  8  0  0  1  0  0
512  1  0  0  0  0  0  0
513  0  0  2  15  4  0  0
514  0  0  5  0  0  2  0
515  0  0  2  16  4  0  0
516  2  0  0  0  0  0  0
517  0  9  0  0  1  0  0
518  1  0  0  0  0  0  0
519  0  0  2  17  4  0  0
520  0  0  5  0  0  1  0
521  0  0  2  18  4  0  0
522  2  0  0  0  0  0  0
523  0  8  0  0  1  0  0
524  1  0  0  0  0  0  0
525  0  0  2  19  4  0  0
526  0  0  5  0  0  2  0
527  0  0  2  20  4  0  0
528  2  0  0  0  0  0  0
529  0  9  0  0  1  0  0
530  1  0  0  0  0  0  0
531  0  0  2  21  4  0  0
532  0  0  5  0  0  1  0
533  0  0  2  22  4  0  0
534  2  0  0  0  0  0  0
535  0  8  0  0  1  0  0
536  1  0  0  0  0  0  0
537  0  0  2  23  4  0  0
538  0  0  5  0  0  2  0
539  0  0  2  24  4  0  0
540  2  0  0  0  0  0  0
541  0  9  0  0  1  0  0
542  1  0  0  0  0  0  0
543  0  0  2  25  4  0  0
544  0  0  5  0  0  1  0
545  0  0  2  26  4  0  0
546  2  0  0  0  0  0  0
547  0  8  0  0  1  0  0
548  1  0  0  0  0  0  0
549  0  0  2  27  4  0  0
550  0  0  5  0  0  2  0
551  0  0  2  28  4  0  0
552  2  0  0  0  0  0  0
553  0  9  0  0  1  0  0
554  1  0  0  0  0  0  0
555  0  0  2  29  4  0  0
556  0  0  5  0  0  1  0
557  0  0  2  30  4  0  0
558  2  0  0  0  0  0  0
559  0  8  0  0  1  0  0
560  1  0  0  0  0  0  0
561  0  0  2  31  4  0  0
562  0  0  5  0  0  2  0
563  0  0  2  32  4  0  0
564  2  0  0  0  0  0  0
565  0  9  0  0  1  0  0
566  1  0  0  0  0  0  0
567  0  0  2  33  4  0  0
568  0  0  5  0  0  1  0
569  0  0  2  34  4  0  0
570  2  0  0  0  0  0  0
571  0  8  0  0  1  0  0
572  1  0  0  0  0  0  0
573  0  0  2  35  4  0  0
574  0  0  5  0  0  2  0
575  0  0  2  36  4  0  0
576  2  0  0  0  0  0  0
577  0  9  0  0  1  0  0
578  1  0  0  0  0  0  0
579  0  0  2  37  4  0  0
580  0  0  5  0  0  1  0
581  0  0  2  38  4  0  0
582  2  0  0  0  0  0  0
583  0  8  0  0  1  0  0
584  1  0  0  0  0  0  0
585  0  0  2  39  4  0  0
586  0  0  5  0  0  2  0
587  0  0  2  40  4  0  0
588  2  0  0  0  0  0  0
589  0  9  0  0  1  0  0
590  1  0  0  0  0  0  0
591  0  0  2  41  4  0  0
592  0  0  5  0  0  1  0
593  0  0  2  42  4  0  0
594  2  0  0  0  0  0  0
595  0  8  0  0  1  0  0
596  1  0  0  0  0  0  0
597  0  0  2  43  4  0  0
598  0  0  5  0  0  2  0
599  0  0  2  44  4  0  0
600  2  0  0  0  0  0  0
601  0  9  0  0  1  0  0
602  1  0  0  0  0  0  0
603  0  0  2  45  4  0  0
604  0  0  5  0  0  1  0
605  0  0  2  46  4  0  0
606  2  0  0  0  0  0  0
607  0  8  0  0  1  0  0
608  1  0  0  0  0  0  0
609  0  0  2  47  4  0  0
610  0  0  5  0  0  2  0
611  0  0  2  48  4  0  0
612  2  0  0  0  0  0  0
613  0  9  0  0  1  0  0
614  1  0  0  0  0  0  0
615  0  0  2  49  4  0  0
616  0  0  5  0  0  1  0
617  0  0  2  50  4  0  0
618  2  0  0  0  0  0  0
619  0  8  0  0  1  0  0
620  1  0  0  0  0  0  0
621  0  0  2  51  4  0  0
622  0  0  5  0  0  2  0
623  0  0  2  52  4  0  0
624  2  0  0  0  0  0  0
625  0  9  0  0  1  0  0
626  1  0  0  0  0  0  0
627  0  0  2  53  4  0  0
628  0  0  5  0  0  1  0
629  0  0  2  54  4  0  0
630  2  0  0  0  0  0  0
631  0  8  0  0  1  0  0
632  1  0  0  0  0  0  0
633  0  0  2  55  4  0  0
634  0  0  5  0  0  2  0
635  0  0  2  56  4  0  0
636  2  0  0  0  0  0  0
637  0  9  0  0  1  0  0
638  1  0  0  0  0  0  0
639  0  0  2  57  4  0  0
640  0  0  5  0  0  1  0
641  0  0  2  58  4  0  0
642  2  0  0  0  0  0  0
643  0  8  0  0  1  0  0
644  1  0  0  0  0  0  0
645  0  0  2  59  4  0  0
646  0  0  5  0  0  2  0
647  0  0  2  60  4  0  0
648  2  0  0  0  0  0  0
649  0  9  0  0  1  0  0
650  1  0  0  0  0  0  0
651  0  0  2  61  4  0  0
652  0  0  5  0  0  1  0
653  0  0  2  62  4  0  0
654  2  0  0  0  0  0  0
655  0  8  0  0  1  0  0
656  1  0  0  0  0  0  0
657  0  0  2  63  4  0  0
658  0  0  5  0  0  2  0
659  0  0  2  64  4  0  0
660  2  0  0  0  0  0  0
661  0  9  0  0  1  0  0
662  1  0  0  0  0  0  0
663  0  0  2  65  4  0  0
664  0  0  5  0  0  1  0
665  0  0  2  66  4  0  0
666  2  0  0  0  0  0  0
667  0  8  0  0  1  0  0
668  1  0  0  0  0  0  0
669  0  0  2  67  4  0  0
670  0  0  5  0  0  2  0
671  0  0  2  68  4  0  0
672  2  0  0  0  0  0  0
673  0  9  0  0  1  0  0
674  1  0  0  0  0  0  0
675  0  0  2  69  4  0  0
676  0  0  5  0  0  1  0
677  0  0  2  69  4  0  0
678  2  0  0  0  0  0  0
679  0  8  0  0  1  0  0
680  1  0  0  0  0  0  0
681  0  0  2  68  4  0  0
682  0  0  5  0  0  2  0
683  0  0  2  67  4  0  0
684  2  0  0  0  0  0  0
685  0  9  0  0  1  0  0
686  1  0  0  0  0  0  0
687  0  0  2  66  4  0  0
688  0  0  5  0  0  1  0
689  0  0  2  65  4  0  0
690  2  0  0  0  0  0  0
691  0  8  0  0  1  0  0
692  1  0  0  0  0  0  0
693  0  0  2  64  4  0  0
694  0  0  5  0  0  2  0
695  0  0  2  63  4  0  0
696  2  0  0  0  0  0  0
697  0  9  0  0  1  0  0
698  1  0  0  0  0  0  0
699  0  0  2  62  4  0  0
700  0  0  5  0  0  1  0
701  0  0  2  61  4  0  0
702  2  0  0  0  0  0  0
703  0  8  0  0  1  0  0
704  1  0  0  0  0  0  0
705  0  0  2  60  4  0  0
706  0  0  5  0  0  2  0
707  0  0  2  59  4  0  0
708  2  0  0  0  0  0  0
709  0  9  0  0  1  0  0
710  1  0  0  0  0  0  0
711  0  0  2  58  4  0  0
712  0  0  5  0  0  1  0
713  0  0  2  57  4  0  0
714  2  0  0  0  0  0  0
715  0  8  0  0  1  0  0
716  1  0  0  0  0  0  0
717  0  0  2  56  4  0  0
718  0  0  5  0  0  2  0
719  0  0  2  55  4  0  0
720  2  0  0  0  0  0  0
721  0  9  0  0  1  0  0
722  1  0  0  0  0  0  0
723  0  0  2  54  4  0  0
724  0  0  5  0  0  1  0
725  0  0  2  53  4  0  0
726  2  0  0  0  0  0  0
727  0  8  0  0  1  0  0
728  1  0  0  0  0  0  0
729  0  0  2  52  4  0  0
730  0  0  5  0  0  2  0
731  0  0  2  51  4  0  0
732  2  0  0  0  0  0  0
733  0  9  0  0  1  0  0
734  1  0  0  0  0  0  0
735  0  0  2  50  4  0  0
736  0  0  5  0  0  1  0
737  0  0  2  49  4  0  0
738  2  0  0  0  0  0  0
739  0  8  0  0  1  0  0
740  1  0  0  0  0  0  0
741  0  0  2  48  4  0  0
742  0  0  5  0  0  2  0
743  0  0  2  47  4  0  0
744  2  0  0  0  0  0  0
745  0  9  0  0  1  0  0
746  1  0  0  0  0  0  0
747  0  0  2  46  4  0  0
748  0  0  5  0  0  1  0
749  0  0  2  45  4  0  0
750  2  0  0  0  0  0  0
751  0  8  0  0  1  0  0
752  1  0  0  0  0  0  0
753  0  0  2  44  4  0  0
754  0  0  5  0  0  2  0
755  0  0  2  43  4  0  0
756  2  0  0  0  0  0  0
757  0  9  0  0  1  0  0
758  1  0  0  0  0  0  0
759  0  0  2  42  4  0  0
760  0  0  5  0  0  1  0
761  0  0  2  41  4  0  0
762  2  0  0  0  0  0  0
763  0  8  0  0  1  0  0
764  1  0  0  0  0  0  0
765  0  0  2  40  4  0  0
766  0  0  5  0  0  2  0
767  0  0  2  39  4  0  0
768  2  0  0  0  0  0  0
769  0  9  0  0  1  0  0
770  1  0  0  0  0  0  0
771  0  0  2  38  4  0  0
772  0  0  5  0  0  1  0
773  0  0  2  37  4  0  0
774  2  0  0  0  0  0  0
775  0  8  0  0  1  0  0
776  1  0  0  0  0  0  0
777  0  0  2  36  4  0  0
778  0  0  5  0  0  2  0
779  0  0  2  35  4  0  0
780  2  0  0  0  0  0  0
781  0  9  0  0  1  0  0
782  1  0  0  0  0  0  0
783  0  0  2  34  4  0  0
784  0  0  5  0  0  1  0
785  0  0  2  33  4  0  0
786  2  0  0  0  0  0  0
787  0  8  0  0  1  0  0
788  1  0  0  0  0  0  0
789  0  0  2  32  4  0  0
790  0  0  5  0  0  2  0
791  0  0  2  31  4  0  0
792  2  0  0  0  0  0  0
793  0  9  0  0  1  0  0
794  1  0  0  0  0  0  0
795  0  0  2  30  4  0  0
796  0  0  5  0  0  1  0
797  0  0  2  29  4  0  0
798  2  0  0  0  0  0  0
799  0  8  0  0  1  0  0
800  1  0  0  0  0  0  0
801  0  0  2  28  4  0  0
802  0  0  5  0  0  2  0
803  0  0  2  27  4  0  0
804  2  0  0  0  0  0  0
805  0  9  0  0  1  0  0
806  1  0  0  0  0  0  0
807  0  0  2  26  4  0  0
808  0  0  5  0  0  1  0
809  0  0  2  25  4  0  0
810  2  0  0  0  0  0  0
811  0  8  0  0  1  0  0
812  1  0  0  0  0  0  0
813  0  0  2  24  4  0  0
814  0  0  5  0  0  2  0
815  0  0  2  23  4  0  0
816  2  0  0  0  0  0  0
817  0  9  0  0  1  0  0
818  1  0  0  0  0  0  0
819  0  0  2  22  4  0  0
820  0  0  5  0  0  1  0
821  0  0  2  21  4  0  0
822  2  0  0  0  0  0  0
823  0  8  0  0  1  0  0
824  1  0  0  0  0  0  0
825  0  0  2  20  4  0  0
826  0  0  5  0  0  2  0
827  0  0  2  19  4  0  0
828  2  0  0  0  0  0  0
829  0  9  0  0  1  0  0
830  1  0  0  0  0  0  0
831  0  0  2  18  4  0  0
832  0  0  5  0  0  1  0
833  0  0  2  17  4  0  0
834  2  0  0  0  0  0  0
835  0  8  0  0  1  0  0
836  1  0  0  0  0  0  0
837  0  0  2  16  4  0  0
838  0  0  5  0  0  2  0
839  0  0  2  15  4  0  0
840  2  0  0  0  0  0  0
841  0  9  0  0  1  0  0
842  1  0  0  0  0  0  0
843  0  0  2  14  4  0  0
844  0  0  5  0  0  1  0
845  0  0  2  13  4  0  0
846  2  0  0  0  0  0  0
847  0  8  0  0  1  0  0
848  1  0  0  0  0  0  0
849  0  0  2  12  4  0  0
850  0  0  5  0  0  2  0
851  0  0  2  11  4  0  0
852  2  0  0  0  0  0  0
853  0  9  0  0  1  0  0
854  1  0  0  0  0  0  0
855  0  0  2  10  4  0  0
856  0  0  5  0  0  1  0
857  0  0  2  9  4  0  0
858  2  0  0  0  0  0  0
859  0  8  0  0  1  0  0
860  1  0  0  0  0  0  0
861  0  0  2  8  4  0  0
862  0  0  5  0  0  2  0
863  0  0  2  7  4  0  0

# Format of RF events:
# id amplitude mag_id phase_id delay freq phase
# ..        Hz   ....     ....   us   Hz   rad
[RF]
1   0.000000 1 2 60 0.000000 0.000000
2   72.515022 7 2 60 0.000000 3.141593
3   145.030044 7 2 60 0.000000 0.000000
4   217.545066 7 2 60 0.000000 3.141593
5   290.060088 7 2 60 0.000000 0.000000
6   362.575110 7 2 60 0.000000 3.141593
7   435.090132 7 2 60 0.000000 0.000000
8   507.605154 7 2 60 0.000000 3.141593
9   507.605154 7 2 60 0.000000 0.000000

# Format of gradients:
# id amplitude shape_id  delay
# ..  Hz/m    ..    us
[GRADIENTS]
1 406268.16769356 3 00
2 306428.79734485 4 00
3 301900.29298976 4 00
4 1004172.2635003 4 00
5 160007.15528457 5 00
6 301900.29298976 6 00
7 292465.90883632 4 00
8 292465.90883632 6 00
9 283031.52468292 4 00
10 283031.52468292 6 00
11 273597.14052949 4 00
12 273597.14052949 6 00
13 264162.75637609 4 00
14 264162.75637609 6 00
15 254728.37222265 4 00
16 254728.37222265 6 00
17 245293.98806926 4 00
18 245293.98806926 6 00
19 235859.60391582 4 00
20 235859.60391582 6 00
21 226425.21976238 4 00
22 226425.21976238 6 00
23 216990.83560899 4 00
24 216990.83560899 6 00
25 207556.45145555 4 00
26 207556.45145555 6 00
27 198122.06730215 4 00
28 198122.06730215 6 00
29 188687.68314872 4 00
30 188687.68314872 6 00
31 179253.29891498 4 00
32 179253.29891498 6 00
33 169818.91476154 4 00
34 169818.91476154 6 00
35 160384.53060814 4 00
36 160384.53060814 6 00
37 150950.14645471 4 00
38 150950.14645471 6 00
39 141515.76230127 4 00
40 141515.76230127 6 00
41 132081.37814787 4 00
42 132081.37814787 6 00
43 122646.99399444 4 00
44 122646.99399444 6 00
45 113212.60984104 4 00
46 113212.60984104 6 00
47 103778.2256876 4 00
48 103778.2256876 6 00
49 94343.841534208 4 00
50 94343.841534208 6 00
51 84909.45738077 4 00
52 84909.45738077 6 00
53 75475.073227375 4 00
54 75475.073227375 6 00
55 66040.689073937 4 00
56 66040.689073937 6 00
57 56606.304920499 4 00
58 56606.304920499 6 00
59 47171.920767104 4 00
60 47171.920767104 6 00
61 37737.536613666 4 00
62 37737.536613666 6 00
63 28303.152460271 4 00
64 28303.152460271 6 00
65 18868.768306833 4 00
66 18868.768306833 6 00
67 9434.3841534378 4 00
68 9434.3841534378 6 00
69 0 8 00

# Format of ADC events:
# id num dwell delay freq phase
# ..  ..    ns    us   Hz   rad
[ADC]
1  64 31250 30 0.000000 0.000000
2  64 31250 30 0.000000 3.141593

# Format of delays:
# id delay (us)
[DELAYS]
1 1860
2 27860

# Sequence Shapes
[SHAPES]
shape_id 1
num_samples 2550
0
0
2548


shape_id 2
num_samples 2550
0
0
298
0.5
0
0
487
-0.5
0
0
977
0.5
0
0
487
-0.5
0
0
287


shape_id 3
num_samples 268
0.16666667
0.16666667
4
0
0
254
-0.16666667
-0.16666667
4


shape_id 4
num_samples 77
-0.04166667
-0.04166667
22
0
0
27
0.04166667
0.04166667
22


shape_id 5
num_samples 206
0.33333333
0.33333333
1
0
0
198
-0.33333333
-0.33333333
1


shape_id 6
num_samples 77
0.04166667
0.04166667
22
0
0
27
-0.04166667
-0.04166667
22


shape_id 7
num_samples 2550
8.1e-06
3.65e-06
3.65e-06
7
7.51e-06
7.51e-06
8
1.15e-05
1.15e-05
8
1.553e-05
1.553e-05
8
1.951e-05
1.951e-05
8
2.333e-05
2.333e-05
8
2.69e-05
2.69e-05
8
3.011e-05
3.011e-05
8
3.287e-05
3.287e-05
8
3.508e-05
3.508e-05
8
3.663e-05
3.663e-05
8
3.743e-05
3.743e-05
8
3.74e-05
3.74e-05
8
3.644e-05
3.644e-05
8
3.449e-05
3.449e-05
8
3.147e-05
3.147e-05
8
2.732e-05
2.732e-05
8
2.199e-05
2.199e-05
8
1.544e-05
1.544e-05
8
7.63e-06
7.63e-06
8
-1.45e-06
-1.45e-06
8
-1.18e-05
-1.18e-05
8
-2.342e-05
-2.342e-05
8
-3.629e-05
-3.629e-05
8
-5.037e-05
-5.037e-05
8
-6.561e-05
-6.561e-05
8
-8.195e-05
-8.195e-05
8
-9.931e-05
-9.931e-05
8
-0.00011758
-0.00011758
8
0.00012687
0.00012687
8
0.00015645
0.00015645
8
0.00017678
0.00017678
8
0.00019751
0.00019751
8
0.00021847
0.00021847
8
0.0002395
0.0002395
8
0.0002604
0.0002604
8
0.00028098
0.00028098
8
0.00030103
0.00030103
8
0.00032033
0.00032033
8
0.00033866
0.00033866
8
0.00035579
0.00035579
8
0.0003715
0.0003715
8
0.00038554
0.00038554
8
0.00039768
0.00039768
8
0.00040769
0.00040769
8
0.00041534
0.00041534
8
0.00042039
0.00042039
8
0.00042261
0.00042261
8
0.0004218
0.0004218
8
0.00041775
0.00041775
8
0.00041025
0.00041025
8
0.00039912
0.00039912
8
0.0003842
0.0003842
8
0.00036531
0.00036531
8
0.00034234
0.00034234
8
0.00031515
0.00031515
8
0.00028364
0.00028364
8
0.00024773
0.00024773
8
0.00020738
0.00020738
8
0.00016253
0.00016253
8
0.00011319
0.00011319
8
5.936e-05
5.936e-05
8
1.1e-06
1.1e-06
8
-6.155e-05
-6.155e-05
8
-0.00012847
-0.00012847
8
-0.00019955
-0.00019955
8
-0.00027465
-0.00027465
8
-0.00035358
-0.00035358
8
-0.00043615
-0.00043615
8
-0.00052213
-0.00052213
8
-0.00061126
-0.00061126
8
-0.00070327
-0.00070327
8
-0.00079785
-0.00079785
8
-0.00089468
-0.00089468
8
-0.00099341
-0.00099341
8
-0.00109367
-0.00109367
8
-0.00119508
-0.00119508
8
-0.00129723
-0.00129723
8
0.00066619
0.00066619
8
0.00150208
0.00150208
8
0.00160389
0.00160389
8
0.0017047
0.0017047
8
0.00180404
0.00180404
8
0.00190144
0.00190144
8
0.00199644
0.00199644
8
0.00208857
0.00208857
8
0.00217736
0.00217736
8
0.00226236
0.00226236
8
0.0023431
0.0023431
8
0.00241914
0.00241914
8
0.00249006
0.00249006
8
0.00255543
0.00255543
8
0.00261484
0.00261484
8
0.00266793
0.00266793
8
0.00271433
0.00271433
8
0.0027537
0.0027537
8
0.00278573
0.00278573
8
0.00281015
0.00281015
8
0.00282669
0.00282669
8
0.00283513
0.00283513
8
0.00283529
0.00283529
8
0.00282701
0.00282701
8
0.00281016
0.00281016
8
0.00278467
0.00278467
8
0.00275048
0.00275048
8
0.00270758
0.00270758
8
0.00265601
0.00265601
8
0.00259583
0.00259583
8
0.00252714
0.00252714
8
0.00245009
0.00245009
8
0.00236486
0.00236486
8
0.00227166
0.00227166
8
0.00217075
0.00217075
8
0.00206241
0.00206241
8
0.00194698
0.00194698
8
0.00182482
0.00182482
8
0.00169629
0.00169629
8
0.00156184
0.00156184
8
0.00142189
0.00142189
8
0.00127693
0.00127693
8
0.00112745
0.00112745
8
0.00097397
0.00097397
8
0.00081702
0.00081702
8
0.00065715
0.00065715
8
0.00049493
0.00049493
8
0.00033094
0.00033094
8
0.00016577
0.00016577
8
0
0
8
-0.00016577
-0.00016577
8
-0.00033094
-0.00033094
8
-0.00049493
-0.00049493
8
-0.00065715
-0.00065715
8
-0.00081702
-0.00081702
8
-0.00097397
-0.00097397
8
-0.00112745
-0.00112745
8
-0.00127693
-0.00127693
8
-0.00142189
-0.00142189
8
-0.00156184
-0.00156184
8
-0.00169629
-0.00169629
8
-0.00182482
-0.00182482
8
-0.00194698
-0.00194698
8
-0.00206241
-0.00206241
8
-0.00217075
-0.00217075
8
-0.00227166
-0.00227166
8
-0.00236486
-0.00236486
8
-0.00245009
-0.00245009
8
-0.00252714
-0.00252714
8
-0.00259583
-0.00259583
8
-0.00265601
-0.00265601
8
-0.00270758
-0.00270758
8
-0.00275048
-0.00275048
8
-0.00278467
-0.00278467
8
-0.00281016
-0.00281016
8
-0.00282701
-0.00282701
8
-0.00283529
-0.00283529
8
-0.00283513
-0.00283513
8
-0.00282669
-0.00282669
8
-0.00281015
-0.00281015
8
-0.00278573
-0.00278573
8
-0.0027537
-0.0027537
8
-0.00271433
-0.00271433
8
-0.00266793
-0.00266793
8
-0.00261484
-0.00261484
8
-0.00255543
-0.00255543
8
-0.00249006
-0.00249006
8
-0.00241914
-0.00241914
8
-0.0023431
-0.0023431
8
-0.00226236
-0.00226236
8
-0.00217736
-0.00217736
8
-0.00208857
-0.00208857
8
-0.00199644
-0.00199644
8
-0.00190144
-0.00190144
8
-0.00180404
-0.00180404
8
-0.0017047
-0.0017047
8
-0.00160389
-0.00160389
8
-0.00150208
-0.00150208
8
-0.00066619
-0.00066619
8
0.00129723
0.00129723
8
0.00119508
0.00119508
8
0.00109367
0.00109367
8
0.00099341
0.00099341
8
0.00089468
0.00089468
8
0.00079785
0.00079785
8
0.00070327
0.00070327
8
0.00061126
0.00061126
8
0.00052213
0.00052213
8
0.00043615
0.00043615
8
0.00035358
0.00035358
8
0.00027465
0.00027465
8
0.00019955
0.00019955
8
0.00012847
0.00012847
8
6.155e-05
6.155e-05
8
-1.1e-06
-1.1e-06
8
-5.936e-05
-5.936e-05
8
-0.00011319
-0.00011319
8
-0.00016253
-0.00016253
8
-0.00020738
-0.00020738
8
-0.00024773
-0.00024773
8
-0.00028364
-0.00028364
8
-0.00031515
-0.00031515
8
-0.00034234
-0.00034234
8
-0.00036531
-0.00036531
8
-0.0003842
-0.0003842
8
-0.00039912
-0.00039912
8
-0.00041025
-0.00041025
8
-0.00041775
-0.00041775
8
-0.0004218
-0.0004218
8
-0.00042261
-0.00042261
8
-0.00042039
-0.00042039
8
-0.00041534
-0.00041534
8
-0.00040769
-0.00040769
8
-0.00039768
-0.00039768
8
-0.00038554
-0.00038554
8
-0.0003715
-0.0003715
8
-0.00035579
-0.00035579
8
-0.00033866
-0.00033866
8
-0.00032033
-0.00032033
8
-0.00030103
-0.00030103
8
-0.00028098
-0.00028098
8
-0.0002604
-0.0002604
8
-0.0002395
-0.0002395
8
-0.00021847
-0.00021847
8
-0.00019751
-0.00019751
8
-0.00017678
-0.00017678
8
-0.00015645
-0.00015645
8
-0.00012687
-0.00012687
8
0.00011758
0.00011758
8
9.931e-05
9.931e-05
8
8.195e-05
8.195e-05
8
6.561e-05
6.561e-05
8
5.037e-05
5.037e-05
8
3.629e-05
3.629e-05
8
2.342e-05
2.342e-05
8
1.18e-05
1.18e-05
8
1.45e-06
1.45e-06
8
-7.63e-06
-7.63e-06
8
-1.544e-05
-1.544e-05
8
-2.199e-05
-2.199e-05
8
-2.732e-05
-2.732e-05
8
-3.147e-05
-3.147e-05
8
-3.449e-05
-3.449e-05
8
-3.644e-05
-3.644e-05
8
-3.74e-05
-3.74e-05
8
-3.743e-05
-3.743e-05
8
-3.663e-05
-3.663e-05
8
-3.508e-05
-3.508e-05
8
-3.287e-05
-3.287e-05
8
-3.011e-05
-3.011e-05
8
-2.69e-05
-2.69e-05
8
-2.333e-05
-2.333e-05
8
-1.951e-05
-1.951e-05
8
-1.553e-05
-1.553e-05
8
-1.15e-05
-1.15e-05
8
-7.51e-06
-7.51e-06
8
-3.65e-06
-3.65e-06
8


shape_id 8
num_samples 77
0
0
75
