# Supplementary material for: AI-driven and automated MRI sequence optimization in scanner-independent MRI sequences formulated by a domain-specific language
Source: Front Neuroimaging. 2023 May 12;2:1090054. doi: 10.3389/fnimg.2023.1090054 (PMC10406289; doi:10.3389/fnimg.2023.1090054)
Supplement: Supplementary file 1 [file Data_Sheet_1.ZIP › data_generation/gammastar_jemris_sim/sequences/pulseq/RUN1_BSSFP47.param]

[SEQUENCE]
BSSFP
[FOV]
200 200
[MATRIX]
32 32
[REFERENCE LINES]

[TE]
8
[TR]
12
[ETL]

[READOUT DURATION]
2000
[EXCITATION ANGLE]
90
[REFOCUSSING ANGLE]

[MEASUREMENTS]
2
[REORDER SCHEME]
Kaiser-Bessel
[INVERSION RECOVERY]

[INVERSION TIME]

[GOLDEN RATIO]

[NUMBER PRESCANS]
8
[MEASUREMENT TIME]
959130
